# Supplementary material for: Synthesis and in silico screening of a library of β-carboline-containing compounds
Source: Beilstein J Org Chem. 2012 Jul 10;8:1048–58. doi: 10.3762/bjoc.8.117 (PMC3458722; doi:10.3762/bjoc.8.117)
Supplement: File 2 — The complete listing of the proteins and their PDB IDs (Targets Docking Score Matrix). [file Beilstein_J_Org_Chem-08-1048-s002.xls]

## Sheet: score_matrix
PDB ID	A	4	6{5}	1{5}	6{1}	7{1}	7{2}	7{3}	7{4}	7{5}	7{6}	7{7}	1{16}	9{1,2}	9{1,3}	9{1,4}	2{1,3}	2{1,4}	2{1,5}	2{1,6}	2{1,7}	2{1,8}	3{1,3}	3{1,4}	6{3}	6{4}	6{6}	6{7}	6{8}	6{9}	6{10}	6{12}	6{13}	6{15)
1e51	-3.59	0.47	-10.51	-7.22	0.96	-12.72	-44.51	-38.84	-35.26	-32.28	-54.85	-60.42	-6.56	-15.83	-12.5	-15.26	-5.38	-4.46	-11.59	-8.56	-14.83	-18.6	-13.88	-22.14	-6.81	-6.29	-14.36	-8.39	-8.64	-9.93	-9.26	-11.13	-13.32	-9.06
2e82	5.71	5.96	-3.54	-0.47	3.47	-7.58	-5.34	-6.71	-16.64	-25.23	-29.5	-23.33	6.79	-0.56	2.96	-2.04	4.52	4.49	-4.38	-5.03	3.95	-1.54	0.54	1.68	3.5	-3.22	-3.33	-1.8	-1.12	-8.15	-3.01	-2.44	-6.55	-4.23
1a2n	3.74	4.73	4.02	2.57	4.04	3.54	1.42	4.85	-0.71	-1.64	1.36	-1.89	3.37	1.86	4.31	2.93	5.12	3.97	1.87	6.14	4.65	3.34	4.89	4.16	3.5	3.42	3.38	3.06	4.38	2.47	4.52	2.71	3.78	3.37
1a4q	4.9	5.39	3.46	2.09	3.36	5.81	0.98	2.47	3.76	0.56	0.71	2.13	4.03	3.16	3.15	2.31	4.07	4.22	2.98	3.43	3.29	2.95	3.46	1.88	5.9	5.56	3.6	4.97	3.27	2.87	5.38	3.05	3.89	3.25
1a5h	2.85	4.28	3.16	1.15	2.13	2.39	-1.39	3.29	2.67	0.73	0.34	3.17	3.66	1.25	2.91	3.35	2.17	2.72	3.24	4.38	3.86	2.21	1.89	2.62	2.86	4.12	3.68	3.56	3.8	4.01	3.9	5.73	4.56	5.57
1a7c	-9.84	1.25	-16.87	-22.83	-10.69	-16.64	-29.86	-40.89	-29.2	-24.25	-96.26	-49.96	-15.95	-13.19	-18.38	-16.62	-13.74	-15.91	-19.45	-22.01	-24.24	-26.71	-24.87	-26.52	-11.81	-13.67	-14	-16.62	-12.17	-16.6	-49.4	-13.44	-10.35	-14.59
1aii	1.72	3.17	1.47	0.09	1.82	0.8	-1.45	-0.56	-0.65	-0.59	-0.08	-0.17	0.64	0.38	0.01	1.44	2.06	1.63	1.47	3.17	2.14	1.92	1.33	0.86	1.25	1.74	2.58	2.66	1.71	2.57	2.55	2.17	3.59	2.13
1aj2	5.1	4.95	3.94	4.52	4.56	-2.29	-3.82	-6.08	-13.2	-16.36	-22.45	-13.63	4.21	-0.13	0.85	3.4	2.91	3.9	0.88	1.09	1.45	0.96	4.62	4.41	4.57	4.01	4.68	4.15	3.25	5.19	3.99	5.07	6.28	5.15
1au1	2.09	1.5	0.7	0.91	1.79	1.08	-1.43	1.75	0.07	0.06	-2.81	-1.24	2.35	0.76	0.58	0.47	2	1.51	0.75	1.4	1.15	0.12	0.99	-0.04	0.82	1.21	1.02	1.06	2.11	1.6	1.26	1.15	1.19	1.02
1auq	1.35	2.64	1.18	0.72	3.67	1.13	-1.34	0.96	0.44	0.8	0.53	0.37	2.18	0.27	1.55	1.85	3.8	3.93	1.79	2.76	2.93	0.85	2.84	2.55	1.31	1.48	0.58	1.49	1.28	2.19	1.63	1.45	2.37	1.53
1b0f	2.61	3.49	3.09	1.19	3.13	1.04	-0.4	0.78	-0.31	-0.32	-0.43	2.18	2.43	1.25	2.61	2.84	2.38	3.77	2.35	2.31	2.57	1.92	1.46	3.12	2.7	2.88	2.93	3.14	2.84	3.26	3.24	2.89	3.79	2.67
1b86	3.81	4.41	1.49	3.69	3.11	3.89	-1.95	2.2	0.95	0.72	-0.74	0.35	2.39	3.52	1.48	4.81	2.21	2.6	2.71	3.04	2.53	3.42	2.69	3.67	2.42	3.56	3.29	2.46	3.33	2.43	3.36	3.52	3.8	3.66
1bbp	2.85	4.84	2.74	1.85	1.88	3.06	-1.14	1.82	0.77	1.23	1.17	1.51	2.46	1.42	4.4	3.94	2.69	2.57	3.14	2.61	2.16	3.11	3.09	1.81	2.78	2.01	2.09	4.23	2.38	4.47	2.56	3.08	3.96	3.08
1bm7	1.63	2.53	2.6	1.87	2.61	2.03	-0.4	1.93	0.41	0.33	1.77	0.55	2.4	1.36	1.16	0.32	2.48	2.66	2.67	2.45	2.73	2.52	2.5	2.18	1.16	2.34	3.52	2.11	2.73	2.55	2.39	3.26	3.39	3.52
1bnq	4.87	4.86	4.22	2.23	3.49	2.97	-0.77	1.94	0.84	1.2	-0.26	1.61	3.33	2.92	3.97	4.6	2.45	2.29	3.84	2.2	3.84	2.52	1.66	3.5	3.97	2.8	6.23	5.85	6.69	4.55	3.97	4.69	5.71	4.58
1byd	3.9	5.3	3.02	1.18	4.11	0.98	-0.96	0.56	-6.17	-10.44	-13.12	-30.78	2.68	-0.54	2.59	2.32	4.48	5.26	4.51	4.79	3.37	3.62	4.11	3.11	2.48	2.38	1.96	1.95	4.29	2.48	4.54	2.98	-1.72	1.1
1byg	3.16	4.58	1.54	2.03	1.82	0.73	-1.86	1	2.39	-0.12	0.93	-0.73	1.71	0.14	1.46	0.76	3.61	2.38	3.15	3.32	2.34	3.68	3.28	1.89	1.28	2.14	2.55	2.21	2.71	2.75	2.91	2.59	2.01	2.92
1c4y	3.88	4.05	3.16	2.34	3.15	0.84	-0.4	3.04	2.41	2.18	-0.61	1.03	1.68	2.9	1.18	2.3	3.82	3.76	4.96	4.05	4.61	3.6	2.34	2.16	2.77	2.84	3.63	3.61	2.98	3.2	3.5	4.04	3.56	3.15
1caq	3.2	5.45	3.5	0.8	4.75	2.43	-1.03	3.52	0.34	-0.41	1.17	0.52	3.05	2.65	1.74	1.93	4.38	2.59	4.25	4.55	3.5	2.83	5.11	3.03	2.98	4.28	3.47	4.2	3.14	3.9	3.86	4.03	4.87	4.42
1cf0	1.96	2.97	1.65	1.37	3.38	1.66	-2.83	1.27	1.94	1.92	1.83	1.73	2.17	1.27	1.68	1.63	2.37	2.43	2.69	2.92	3.97	2.12	1.86	1.71	1.42	2	2.67	2.99	3.63	3.72	4.28	3.07	2.93	3.86
1cm8	1.97	4.02	1.32	1.45	1.39	1.26	-0.01	0.26	-1.39	-1.39	-0.49	-6.55	2.34	2.59	2	1.44	2	2.61	2.56	3.1	3.11	2.22	2.44	0.67	3.04	2.24	0.6	0.5	1.7	1.83	2.36	1.17	2.22	1.04
1csb	3.55	4.71	2.01	1.39	4.99	2.2	-1.72	1.36	0.53	0.72	0.23	1.74	3.3	2.54	1.92	1.53	3.74	4.4	3.54	3.81	3.1	2.52	4.03	4.59	1.81	1.86	4.97	2.03	1.95	2.24	2.21	0.34	2.92	2.28
1cza	2.65	4.6	2.3	0.13	3.94	-2.77	-4.21	-1.2	-12.24	-12.9	-14.98	-9.01	1.36	-0.29	2.5	-0.34	3.66	4.2	3.39	1.49	2.85	1.16	2.75	2.53	1.31	0.81	1.78	2.65	2.18	0.32	1.13	0.3	2.04	0.65
1czs	2.77	3.6	1.64	1.88	2.54	1.85	-5.15	0.13	-4.45	-5.29	-5.54	-10.35	3.13	0.81	1.83	1.82	3.17	1.04	1.03	3.3	0.9	1.31	2.37	-0.47	1.59	3.88	3.77	3.49	2.74	2.63	0.77	-0.64	-0.5	1.41
1d1j	5.33	4.62	4.35	3.28	4.39	2.97	-0.09	2.87	2.56	2.12	2.13	3.02	2.57	3	2.69	3.78	3.84	4.47	5.03	6	5.55	4.92	3.49	4.48	3.06	3.83	3.38	6.08	3.92	5.09	4.36	4.82	5.02	4.17
1d1q	4.58	5.49	4.69	4.1	4.3	4.89	-1	2.35	0.85	0.67	1.2	1.54	3.91	1.28	2.46	1.06	3.11	4.2	4.03	3.76	4.48	3.32	1.09	2.72	4.38	4.23	3.8	3.49	4.6	4.31	3.84	3.41	3.83	3.82
1d4l	5.78	7.17	3.86	1.28	3.85	3.06	-1.52	2.44	2.15	1.49	-5.51	3.08	3.4	3.71	1.87	2.07	3.68	3.55	3.31	4.98	3.19	2.29	3.72	3.02	3.26	3.55	4.55	3.51	3.49	5.15	4.83	7.3	5.22	4.1
1d5z	6.58	5.07	3.06	1.91	4.21	3.17	0.52	1.95	0.51	0.14	1.07	2.13	3.91	2.78	2.82	3.09	3.87	3.47	3.93	1.99	2.75	2.85	2.9	1.9	4.06	3.57	4.09	4.39	3.31	4.36	4.83	3.38	3.7	5.11
1d8d	5.38	6.04	3.7	1.53	5.42	0.21	-6.05	-1.19	-4.15	-11.35	-19.94	-21.17	3.66	4.25	1.05	-0.16	2.97	2.59	3.67	3.84	4.03	3.64	1.99	1.62	3.22	1.46	3.72	3.19	3.3	2	3.67	4.32	0.49	2.07
1dfp	0.56	5.32	3.98	3.73	3	1.85	-1.08	0.14	2.96	-0.28	-2.96	-1.22	2.66	2.1	2.02	2.52	2.87	3.52	3.5	4.37	4.23	3.41	1.99	2.66	4.28	3.31	3.42	5.83	2.82	3.04	4.83	2.76	3.2	3.41
1dgh	3.07	4.85	4.18	2.2	5.14	-2	1.26	0.26	-8.84	0.06	-0.24	-3.1	5.1	1.48	3.77	2.94	4.69	5.91	0.22	-0.9	1.72	-1.94	4.5	4.06	5.08	4.02	4.75	4.15	3.98	6.06	7.74	3	7.17	3.27
1dmw	4.22	5.73	4.24	2.96	4.37	3.37	-0.62	2.13	1.61	3.28	0.32	1.68	2.97	3.37	3.35	3.14	3.25	6.19	6.03	2.6	3.53	3.63	2.59	3.62	4.01	2.71	4.3	3.26	3.57	3.41	6.07	4.63	4.34	5.38
1doa	2.54	5.64	0.67	-11.22	2.92	-8.26	-12.92	-24.42	-16.25	-19.42	-27.01	-43.44	-1.7	-4.86	-0.56	-1.84	0.89	-0.21	-0.64	-0.72	-1.65	-4.2	-0.33	1.84	-0.12	-8.25	-10.49	-8.74	-7.79	-4.34	-14.36	-13.95	-15.67	-11.71
1dx4	4.99	5.75	2.28	1.45	4.81	2.84	-2.02	2.25	-2.79	-2.31	-2.56	0.4	2.79	-8.03	3.64	5.55	0.2	0.32	-0.73	-0.3	-3.49	-3.36	2.75	1.26	3.93	3.39	0.92	4.59	4.4	4.22	2.82	5.37	4.39	3.15
1e2s	2.87	3.73	3.99	-0.12	5.05	3.16	-1.06	1.56	2.04	-0.19	1.44	0.25	2.03	0.22	2.2	2.86	4.1	2.9	2.14	3.13	3	2.56	2.67	3.38	3.92	2.42	2.93	3.05	3.16	2	5.16	3.49	3.75	2.96
1e9a	1.28	2.29	-1.96	-36.62	0.27	-9.3	-14.91	-25.62	-9.24	-38.28	-42.29	-17.97	-10.99	-35.35	-4.92	-10.81	-5.89	-10.35	-20.85	-19.91	-16.99	-24.38	-7.29	-15.19	-1.91	-15.21	0.29	-7.34	-15.58	-2.58	-13.99	-0.13	0.86	-0.76
1eba	2.04	3.99	1.7	0.37	3.2	0.65	-7	-3.4	-7.33	-1.27	-1.38	-8.92	-0.6	0.07	2.71	1.73	2.89	1.94	1.11	-3.5	1.43	4.47	0.64	3.32	3.29	3.57	2.47	4.41	2.86	1	1.32	3.09	1.64	3.45
1ec1	5.43	5.03	2.03	4.25	3.33	3.67	-0.83	3.63	1.06	1.03	1.68	0.63	3.26	3.72	3.02	2.61	4.21	3.36	3.21	5.01	4.06	3.19	2.74	2.06	1.5	4.25	4.08	1.86	4.81	3.83	5.37	5.61	4.73	5.55
1efn	3.91	5.04	3.32	2.49	2.84	1.39	-4.54	-0.77	-0.71	-0.31	-2.82	-2.41	2.84	3.1	2.23	2.88	3.78	3.1	2.86	2.62	2.42	2.53	4.45	4.39	5.2	4.12	4.75	1.43	3.73	2.78	3.87	1.94	2.41	3.75
1egc	2.72	5.35	4.37	1.01	3.36	1.7	-1.04	1.32	1.35	2.09	1.13	0.91	3.29	2.12	1.87	1.98	2.85	4.33	4.04	4	3.98	3.65	2.84	2.43	4.54	3.61	2.64	3.37	4.21	2.98	3.84	4.05	4.3	4.43
1ek6	5.57	5.91	3.07	1.29	5.67	-0.28	-10.16	0.31	-2.97	-0.99	-31.37	-1.93	2.99	5.61	4.53	5.18	2.28	3.03	1.91	2.99	2.53	3.63	1.46	1.92	5.19	2.26	2.99	3.34	3.32	4.79	2.3	4.99	0.46	1.02
1elv	1.8	3.23	2.79	0.5	2.3	0.35	-2.44	1.45	-1.57	-1.09	-0.49	1.09	2	1.82	0.89	0.39	3.38	2.04	1.94	2.06	2.18	1.43	1.62	1.72	2.36	0.97	4.78	2.17	3.72	5.14	1.72	4.29	2.14	5.54
1esv	3.38	4.42	6.01	2.17	5.61	-2.59	-3.18	3.15	0.15	1.39	1.2	2.49	3.26	2.18	3.6	4.07	4.84	4.2	3.1	4.72	2.92	2.64	2.97	3.23	4.88	5.89	4.29	4.25	5.89	5.83	4	5.79	6.61	4.44
1evu	-42.4	-10.86	-48.76	-42.74	-14.74	-69.71	-89.8	-100.45	-108.28	-114.73	-144.57	-128.07	-39.26	-74.11	-38.4	-49.48	-36.35	-45.09	-43.63	-52.69	-48.75	-48.59	-59.66	-61.14	-52.66	-43.28	-49.77	-76.25	-43.63	-68.4	-86.53	-62.28	-51.63	-66.23
1exa	-0.83	5.2	-9.35	-25.47	1.48	-29.49	-39.03	-30.4	-19	-21.11	-70.6	-52.85	2.64	-27.85	-4.91	-19.86	-5.39	-7.49	-11.59	-14.53	-14.6	-18.03	-0.15	-1.29	-6.13	-12.07	-4.95	-8.37	-11.57	-29.01	-21.96	-16.61	-12.03	-10.85
1ezf	3.1	4.49	3.3	2.56	3.12	3.48	-0.19	2.75	1.88	1.82	2.61	2.71	2.28	1.96	2.02	2.85	4.47	4.1	3.97	4.38	4.16	3.04	4.02	4.03	2.69	2.91	4.83	4.91	3.02	3.03	3.31	3.26	4.37	4.93
1f9p	1.89	2.86	1.36	1.67	2.73	3.15	-0.58	1.36	1.3	1.74	0.22	0.53	1.94	1.64	1.66	1.88	2.85	2.21	2.06	3.22	3.03	2.15	2.49	1.82	1.08	2.48	1.56	1.72	2.31	1.92	2.14	1.67	1.83	2.2
1fco	3.6	4.09	3.33	1.6	3.27	2.5	1.23	3.63	2.02	0.94	1.02	2.57	2.02	2.12	2.07	3.71	3.04	3.33	3.06	4.29	4.36	2.52	2.11	2.79	3.2	3.92	2.96	4.36	3.4	4.15	4.17	3.03	4.23	4.48
1fdq	5.54	4.31	1.81	0.76	3.93	2.31	-1.01	1.04	0.98	-1.48	-3.65	-8.15	4.63	2.57	1.1	3.06	5.77	4.3	2.11	1.83	-0.05	2.08	2.56	6.52	5.35	3.94	4.07	3.31	4.79	3.52	0.35	1.97	3.09	4.22
1fga	1.6	3.63	0.81	0.9	2.42	3.09	-1.73	1.02	-0.55	-1.24	-0.87	-1	1.57	0.27	2.41	1.48	2.77	2.8	1.98	2.42	1.26	2.06	2.21	2.13	0.87	-0.02	1.9	0.79	2.75	2.08	2.63	3.6	2.72	1.53
1fm9	4	3.98	1.61	1.78	3.79	-5.42	-12.77	-9.95	-8.63	-1.31	-22.06	-15.96	2.24	1.23	2.59	1.9	3.87	2.96	1.5	-8.16	2.92	3.19	-2.74	2.71	1.63	2.86	4.4	-3.77	1.51	1.36	1.39	0.98	2.16	1.84
1fsu	0.91	2.54	-3.5	-27.74	-6.22	-26.11	-45.92	-24.17	-26.23	-49.88	-65.93	-55.1	-6.81	-8.66	-14.37	-23.02	-7.18	-10.34	-10.98	-13.21	-14.08	-13.84	-18.29	-20.1	-0.92	-10.48	-19.21	-17.54	-3	-11.23	-25.43	-17.63	-14.82	-24.54
1ft4	0.08	2.32	1.88	0.39	1.44	1.43	-2.54	0.4	-0.7	0.07	-0.65	-0.89	1.29	1.02	0.69	1.74	1.59	1.74	2.78	2.63	1.24	1.14	1.19	0.81	1.11	1.58	1.62	2.01	1.7	1.2	2.16	2.56	2.16	1.75
1g1s	2.27	4.1	2.94	1.38	2.98	3.51	-0.88	0.37	-1.21	-0.23	0.67	-2.16	1.97	0.38	0.6	1.43	2.8	3.34	2.57	2.56	2.22	2.65	2.8	1.9	2.85	4.53	2.35	5	4.18	2.98	4.56	3.06	3.91	3.19
1g86	2.5	5.09	1.96	1.68	2.38	1.31	-1.07	1.97	0.95	0.94	0.68	0.74	2.69	1.66	0.79	1.97	2.88	2.42	3.87	3.53	3.5	2.84	0.7	2.4	2.5	2.03	3.65	2.98	3	2.94	2.87	2.99	2.43	2.08
1ghm	2.8	6.49	2.95	3.78	4.77	3.31	-1.18	1.71	0.98	2.16	1.57	2.35	3.79	2.11	2.53	2.14	4.31	5.07	4.02	3.69	4.01	4.27	3.62	2.26	2.78	2.97	3.46	2.18	2.58	3.44	3.27	2.79	3.07	3.03
1gnj	2.89	5.14	4.9	-3.28	2.06	4.24	-4.77	-5.13	-1.7	-3.6	-11.56	-14.85	1.91	4.28	2.83	3.72	2.98	1.63	-0.48	-0.75	1.19	-0.36	2.36	1.01	4.51	2.94	1.83	4.33	3.52	5.52	0.84	3.07	4.81	5.08
1gnp	2.96	5.24	2.25	2.91	5.38	2.03	-0.35	2.54	2.05	1.81	2.15	1.58	2.9	1.69	3.52	3.8	3.38	2.8	3.44	4.72	3.88	2.54	3.4	2.15	2.98	3.76	3.64	4.13	3.95	3.37	4.37	3.7	3.36	3.84
1h0c	3.22	3.97	2.25	1.45	3.12	0.92	-0.25	1.95	0.96	0.95	1.05	0.54	2.56	2	1.59	2.21	4.19	3.73	4.79	3.51	4.2	3.82	3.05	2.05	2.06	3.39	3.26	4.26	2.33	2.53	2.56	1.77	3.16	3.28
1h22	3.15	5.52	3.25	1.62	4.62	1.5	-0.64	0.34	1.02	2.08	-15.58	-27.28	3.96	4.61	3.56	3.17	2.88	4	4.32	5.08	6.15	4.36	3.43	4.6	4.52	3.16	3.56	4.4	5.39	3.63	4.81	2.26	2.58	3.44
1h27	4.91	3.83	1.63	1.37	1.91	1.58	-3.14	-0.15	-1.96	-1.89	-0.39	-0.78	2.31	0.41	1.94	2.16	3.29	1.77	1.83	2.21	1.46	1.61	0.6	1.21	3.05	3.75	3.8	3.3	2.99	3.88	3.01	3.62	3.94	4.38
1h9u	1.48	3.47	-0.74	-3.02	1.25	2.28	-13.46	4.32	-10.98	-9.2	-16.77	-26.26	1.51	-2.35	0.92	-0.83	-1.84	-0.75	-1.93	-7.57	-10.45	-8.1	-0.57	0.12	-0.37	4.39	5.02	2.72	5.48	-4.58	0.08	2.62	2.18	1.91
1hak	3.5	4	2.18	-0.27	2.14	2.56	-2.56	2.19	1.85	0.57	-1.5	0.43	2.22	1.85	1.19	0.98	4.8	1.87	3.06	3.25	1.93	2.69	2.96	1.48	1.52	0.75	3.62	1.79	1.63	3.02	4.22	3.07	3.47	3.18
1hh4	3.41	4.13	0.97	2.3	4.04	0.27	-3.31	-1.28	-15.56	-10.29	-34.33	-9.15	0.88	5.98	2.06	1.52	1.87	3.26	2.38	1.95	2.1	3.54	0.19	-1.42	3.38	2.34	2.51	3.08	2.18	-0.47	0.56	2.55	3.01	0.89
1hkn	3.79	3.47	2.83	3.06	3.57	2.8	0.78	2.3	1.66	-0.1	0.41	0.08	3.08	3.26	2.21	2.36	2.52	3.83	3.57	3.05	2.84	2.09	2.87	2.79	2.09	2.96	3.01	3.36	2.5	2.79	4.2	2.89	2.48	2.67
1hmr	6.71	4.45	2.91	3.15	3.32	2.86	-4.72	3.27	-2.78	-6.34	-7.55	-5.78	4.17	1.3	2.59	2.94	3.05	4.3	-2.51	-2.95	-3.53	-9.32	4.11	4.03	4.98	3.67	2.28	2.21	3.33	2.76	2.3	2.62	4.49	2.78
1hy3	-1.08	5.17	-1.92	-11.4	3	-12.47	-36.76	-27.03	-39.25	-32.96	-33.41	-38.92	3.93	-7.81	-8.32	-4.24	0.02	-4.22	-5.31	-4.99	-1.46	-2.57	1.17	2.73	-5.52	-2.41	-11.2	-5.78	-3.23	-5.77	-7.54	-5.24	-0.99	-2.48
1i0e	4.61	2.98	2.28	0.45	1.77	1.26	-1.81	0.71	0.21	1.21	0.71	0.61	-0.41	2.06	2.08	1.23	1.05	0.67	0.84	3.44	2.24	2.83	1.52	1.71	1.15	1.09	2.49	2.1	2.47	3.37	1.38	1.62	2.9	3.46
1i4f	2.53	4.75	2.27	2.79	4.35	2.81	0.13	2.65	1.92	1.55	1.27	1.73	2.58	1.96	3.22	1.27	2.7	3.49	4.44	4.35	3.96	4.01	2.36	2.64	3.92	3.58	3.02	4.32	6.34	4.14	2.48	3.35	5.59	1.88
1i7b	3.07	7.32	1.94	4.69	4.56	1.74	-2.24	-3.03	1.05	0.4	-5	0.9	3.32	1.44	3.52	3.59	4.6	5.28	4.24	3.49	3.84	2.66	1.59	2.69	3.13	2.12	3.57	1.72	4.17	1.62	2.92	2.94	1.78	1.25
1ib1	3.44	5.43	3.32	1.77	2.43	2.57	-1.25	2.97	2.09	2.04	2.83	3.14	3.24	2.62	1.84	2.91	3.54	2.87	2.55	3.93	3.52	2.82	2.79	2.5	3.63	3.33	3.52	4.62	4.98	2.73	5.57	3.64	5.3	4.53
1imb	4.6	6.84	2.31	2.28	3.86	2.5	-0.08	3.83	2.41	1.69	-0.84	1.34	3.77	1.21	1.84	1.12	3.57	3.86	4.68	1.68	1.2	1.42	3.23	3.23	3.02	2.07	0.28	3.64	2.86	3.72	4.01	2.42	2.86	2.45
1ish	3.61	6.73	4.61	2.37	3.03	3	-0.35	2.94	2.9	1.68	2.88	3.12	3.45	3.57	2.32	4.17	3.09	3.48	4.55	5.22	4.54	4.61	3.48	2.83	2.96	3.89	3.59	3.83	3.19	3.1	3.33	4.31	4.02	3.68
1itu	4.74	6.32	1.91	2.11	2.72	2.69	-1.31	3.7	0.45	1.2	1	1.71	3.21	1.7	2.68	2	2.57	2.54	4.21	2.86	3.86	2.25	3.63	2.06	2.39	3.52	1.73	2.2	4.03	2.69	2.88	1.77	4.49	2.23
1iz2	3.12	3.99	2.28	0.85	3.32	2.32	-0.8	3.03	1.83	2.05	2.15	2.77	2.47	3.28	3.45	3.3	5.2	2.3	4.51	3.26	2.46	1.63	2.89	3.06	2.92	3.15	3.62	4.82	3.41	3.56	4.41	3.52	2.55	3.33
1j78	2.85	5.29	3.68	3.09	2.35	1.54	-1.45	2.25	1.63	0.93	1.21	4.27	4.03	2.54	2.41	1.7	3.35	2.77	2.21	3.48	1.81	3.1	2.49	3.27	3.61	3.46	3.16	4.37	3.56	2.52	3.53	4.44	3.03	4.69
1j86	2.79	3.11	2.32	2.9	2.12	2.34	-1.8	0.59	1	0.76	0.05	2.57	2.53	0.67	1.68	1.74	3.36	3.38	2.09	2.31	3.47	1.84	3.54	2.49	2.31	3.25	2.9	3.98	3.42	3.78	3.59	4.36	4.66	3.38
1j96	4.71	5.72	3.89	0.89	4.9	1.58	-1.04	2.52	1.74	1.22	2.08	1.53	3.42	2.48	2.22	4.45	2.56	3.32	4.81	6	6.44	4.48	3.56	2.82	3.97	3.16	3.68	3.61	3.01	3.61	4.71	3.77	2.81	3.52
1jls	5.06	5.47	2.78	3.22	3.91	3.02	-0.82	4.06	1.43	0.63	0.02	1.54	4.29	0.68	2.97	3.36	3.73	3.01	3.55	2.41	3.31	2.59	4.97	1.82	3.19	3.85	3.69	2.54	2.81	3.35	3.2	1.12	2.61	2.64
1jr1	4.27	6.43	-1.14	-0.59	5.33	-1.78	-0.19	-0.56	-3.22	-4.32	-17.18	-18.49	2.98	-5.03	3.58	1.93	4.43	5.2	5.56	5.21	5.54	5.98	3.03	3.22	2.17	0.43	-4.12	-4.69	1.12	-0.08	1.45	-4	-5.32	-2.52
1k3a	2.93	4.73	2.79	1.68	1.6	2.09	-1.63	1.2	-0.17	0.05	0.64	0.25	1.7	2.54	1.69	2.31	2.27	2.61	3.68	4.15	4.42	2.25	1.55	1.4	2.68	2.39	4.16	3.29	2.14	1.82	3.96	6.99	2.87	4.25
1k4t	4.25	4.87	4.4	2.29	3.9	4.68	0.21	5.31	3.7	0.3	-0.67	2.86	3.63	3.18	3.66	2.41	5.6	5.61	3.97	5.26	5.86	6.92	3.36	5	4.24	3.81	5.06	4.39	5.03	4.51	5.71	5.65	4.8	4.79
1k5r	0.47	2.56	1.8	1.46	2.53	1.17	-1.74	1.82	1.16	-0.58	-1.1	-0.62	2.39	0.72	1.87	2.59	2.98	2.74	2.24	2.32	1.63	2.23	2.11	2.68	2.49	2.41	2.81	3.75	3.06	2.79	3	1.84	2.39	2.53
1k9s	4.85	5.74	3.63	0.92	6.37	-1.49	-4.17	-1.66	-13.46	-15.69	-17.32	-4.59	2.84	2.31	2.62	1.96	4.2	1.67	0.71	0.8	1.99	-1.56	4.12	4.61	4.83	4.26	4.41	3.86	2.91	1.73	1.08	2.22	5.2	1.93
1kfy	6.38	5.9	3.77	4.21	3.27	-0.94	-3.89	0.04	-1.01	-0.23	-23.97	-33.64	4.88	2.84	5.07	5.43	3.21	4.02	3.99	3.86	5.58	4.93	2.74	3.52	3.05	3.33	1.55	1.31	3.56	1.3	4.99	2.67	2.74	3.34
1kgi	4.35	4.83	4.24	-3.65	4.26	-10.58	-1.93	-8.04	-1.94	-14.62	-39.72	-17.16	-0.53	1.23	2.61	3.9	1.61	-0.14	0.41	-2.17	-0.23	-0.9	3.05	1.58	-0.34	0.91	-4.19	5.03	3.08	-1.35	-0.86	1.16	2.74	-0.46
1kjr	2.18	5.22	4.27	1.58	2.12	2.75	0.47	3.16	-0.14	0.44	2.64	3.53	2.98	2.2	3.09	2.38	2.9	2.53	4.29	3.7	4.22	2.99	2.36	2.75	1.77	3.08	3.35	3.95	3.21	5.16	5.23	4.09	3.46	4.09
1kkq	4.59	3.99	2.64	3.56	3.99	4.47	-0.46	3.84	2.6	2.34	2.27	3.38	4.21	3.99	2.5	3.92	4.75	3.71	3.67	4.4	4.44	3.4	3.89	1.94	3.13	4.67	3.59	4.29	3.33	4.67	5.96	5.03	0.26	4.12
1kpe	2.91	4.32	2.41	1.98	2.99	1.38	0.32	1.8	2.35	2.33	2.08	1.27	2.62	1.25	2.29	5	1.83	3.87	3.96	5.51	4.02	2.47	0.95	1.69	3.18	2.42	2.9	3.35	3.02	2.6	3.68	3.16	3.67	3.06
1ksw	5.47	5.17	5.38	3.52	2.94	2.97	-1.05	2.74	-0.75	-0.26	-0.35	0.6	2.68	0.95	2.4	3.18	4.49	4.23	2.56	3.11	3.13	2.95	2.91	3.6	2.32	1.93	2.63	5.45	3.86	4.22	3.65	1.68	4.45	2.23
1kws	4.53	5.86	4.14	1.64	5.37	3.73	0.5	1.67	1.65	1.49	2.36	2.18	2.39	3.59	2.41	4.22	3.2	2.62	4.8	5.55	4.41	4.31	1.13	3.6	3.02	4.18	4.17	3.95	4.27	4.71	2.45	3.91	4.36	4.24
1l5g	1.68	4.58	2.2	0.74	1.93	2.73	-1.42	0.42	0.05	0.19	0.64	-0.75	2.76	0.21	0.55	0.58	1.62	1.7	1.98	1.99	2.34	0.57	1.41	0.73	0.85	0.77	2.57	3.19	2	2.52	2.32	3.66	2.32	2.95
1l9n	3.77	5.26	3.71	1.95	2.83	2.78	-1.92	2.37	0.71	1.5	0.17	0.96	2.7	3.54	3.66	2.53	3.8	2.63	2.71	2.77	3.23	3.98	3.27	2.78	2.65	2.45	3.58	3.16	2.77	3.35	3.21	3.36	3.36	4.22
1lgp	3.39	3.66	1.89	1.92	3.28	2.04	-1.43	1.92	-0.02	1.04	1.43	0.77	2.44	1.46	1.33	2	2.94	2.03	0.95	2.6	2.15	1.82	1.6	1.51	1.32	2.04	2.35	4.01	2.92	2.9	2.02	2.1	1.99	2.2
1lhv	4.13	5.58	2.02	1.08	3.47	-7.49	-4.39	-4.02	-2.14	-3.43	-12.44	-22.52	4.02	2.49	3.42	3.13	4.22	5.46	4.31	1.99	3.12	2.59	2.31	2.57	2.51	1.61	0.21	0.3	1.41	1	-2.43	-1.23	1.55	0.08
1li4	-1.05	5.6	-15.83	-20.4	5.32	-15.24	-11.98	-20.31	-37.53	-36.51	-58.43	-68.55	0	-17.13	-9.05	-15.82	1.36	1.5	1.37	-1.99	1.47	-1.65	-2.69	-3.81	-7.19	-14.22	-16.31	-26.42	-11.8	-22.95	-19.6	-21.27	-21.67	-13.01
1lpa	2.94	4.5	2.76	0.96	3.28	3.75	-3.27	1.61	0.18	0.56	0.17	1.5	1.95	0.74	0.64	0.38	1.84	2.8	2.35	2.45	3.06	2.14	1.81	1.32	1.98	1.16	1.86	4.05	2.39	2.12	2.87	2.38	2.85	3.28
1lpg	4.66	6.09	3.08	1.47	2.94	1.28	-1.12	2.18	-0.14	-0.81	2.89	3.01	1.79	2.4	5.86	6	4.3	2.89	3.83	4.97	5.52	3.07	1.97	2.38	2	4.86	4.09	2.75	2.8	4.45	4.57	5.52	7.01	2.96
1lqv	3.32	3.76	3.19	1.93	4.11	3.53	-0.77	1.63	1.85	1.48	-0.53	1.28	1.88	2.78	2.54	3.6	2.99	2.47	4.47	5.3	3.62	3.22	3.61	2.82	1.47	2.86	4.41	2.61	2.51	3.76	4.47	0.27	2.11	2.67
1ls6	-2.82	4.76	-7.02	-9.7	-1.37	-28.34	-37.68	-30.17	-40.1	-44.8	-52.92	-71.27	-5.38	-7.81	-6.46	-3.9	-12.78	-11.05	-18.83	-18.4	-13.69	-28.54	-8.22	-18.27	-0.81	-13.27	-14.41	-11.78	-7.68	-28.02	-15.16	-18.52	-7.81	-13.86
1lyb	-19.95	0.19	-26.35	-25.02	-7.02	-42.33	-66.07	-73.67	-64.81	-66.75	-74.19	-79.1	-28.85	-32.81	-23.59	-29.89	-22.98	-28.95	-31.83	-37.92	-36.08	-47.55	-23.57	-31.46	-20.97	-16.91	-33.3	-44.34	-22.13	-34.59	-28.58	-22.71	-25.78	-26.64
1m5b	-4.78	3.19	-17.34	-14.38	-1.42	-26.95	-38.99	-39.83	-56.36	-60.69	-47.3	-79.4	-17.28	-31.22	-15.37	-14.97	-15.97	-23.05	-22.75	-35.64	-41.19	-33.37	-19.45	-27.84	-12.26	-9.69	-21.19	-37.57	-14.01	-36.35	-54.99	-27.17	-29.65	-32.45
1mc5	4.78	4.66	3.93	3.21	4.13	3.22	-0.49	0.14	-0.12	-0.34	-2.24	1.04	3.84	2.53	2.48	4.17	3.69	4.44	3.46	3.91	4.53	3.06	2.83	3.17	4.79	5.05	5.71	5.59	4.7	5.26	6.28	6.67	6.16	5.84
1mg4	2.65	4.74	0.97	0.97	2.99	0.69	-2.71	-0.87	-0.64	-1.8	-0.67	-0.34	1	3.84	0.66	0.82	2.19	1.59	0.63	1.04	2.77	-5.54	1.21	-0.05	2.96	1.34	0.9	-1.17	1.43	-0.39	0.62	1.5	1.65	1.09
1mmr	2.43	4.43	4.12	2.03	4	1.49	-1.52	2.9	0.94	1.02	1.27	2.13	2.37	1.76	2.86	2.15	3.16	3.63	2.92	3.53	2.61	2.7	4.16	1.54	3.47	2.47	4.28	4.15	3.19	2.56	1.47	4.45	3.77	4.83
1mq0	4.38	5.65	4.12	1.78	3	1.73	-6.27	1.55	1.99	2.51	2.92	1.31	2.76	3.03	2.53	2.02	3.27	2.85	2.74	3.28	3.48	3.17	2.2	1.11	3.6	3.14	3.34	4.17	3.94	1.86	3.83	2.81	3.21	5.04
1mrl	4.76	4.64	2.83	1.05	2.83	2.64	-1.38	2.09	1.3	1.75	1.18	1.93	2.05	1.29	3.47	2.13	3.21	3.28	3.93	3.52	2.61	4.01	2.48	4.08	1.95	1.93	4	4.56	3.52	3.89	4.63	3.64	3.85	4.35
1n7d	0.58	1.84	1.93	0.37	1.42	1.1	-2.58	0.55	-0.64	-1.23	-0.55	0.06	0.55	0.17	0.52	0.8	1.91	1.94	1.3	2.18	2.01	1.15	2.14	2.34	0.9	1.85	1.87	0.88	1.95	2.12	0.41	1.97	-0.14	1.86
1nbf	2.97	2.98	1.08	1.08	2.45	0.87	-3.23	-0.13	-2.16	-0.08	-979.98	-4.49	0.78	-7.5	0.91	1.43	0.88	0.99	0.39	2.23	0.22	1.32	1.66	0.94	1.75	2.01	1.03	0.51	3.9	1.49	3.33	2.38	2	1.88
1nd5	5.69	5.24	4.78	2.67	3.61	2.87	-1.45	0.71	1.25	1.06	1.57	-0.03	3.65	3.75	2.71	3.01	5.36	5.99	4.72	2.86	3.52	3.6	4.41	3.04	2.88	3.62	3.47	4.91	3.68	3.41	4.38	3.9	6.26	4.05
1nde	4.57	3.56	1.78	1.68	4.53	0.01	-5.76	-0.95	-1.65	-6.7	-24.33	-16.51	3.27	-1.42	0.34	2.65	3.66	4.99	-0.4	3.72	0.58	0.63	2.82	1.34	4.22	4.81	-1.66	1.58	4.75	-2.4	2.66	3.23	1.62	-4.72
1nf7	4.98	6.7	2.23	0.72	4.28	1.17	-0.34	1.35	-1.96	-5.15	-11.27	-13.15	3.93	-2.07	2.85	3.56	4.01	4.56	4.3	4	3.97	2.59	3.58	3.62	4.63	4.75	-1.19	4.97	4.73	0.46	7.21	-5.03	4.8	-1.1
1nny	3.96	4.34	3.47	3.08	3.37	2.35	0.75	2.48	0.68	2.17	1.73	2.22	3.82	3.14	1.62	1.99	4	5.03	4.19	4.48	3.95	2.23	2.71	2.86	2.46	3.24	3.47	3.62	2.84	4.27	2.9	4.11	3.72	4.01
1nrp	2.05	6.68	-1.52	-10.61	1.56	1.75	-10.78	-14.19	-1.52	-4.58	-18.07	-8.65	1.08	2.93	1.07	1.14	3.48	2.47	-2.08	-0.54	-1.68	-3.59	-0.83	-0.3	2.56	-0.52	-0.06	2.66	-5.24	-0.27	2.41	-3.28	2.35	-0.16
1nue	1.55	3.04	1.3	0.54	2.88	-0.27	-2.62	0.97	-0.06	-0.09	0.08	-0.29	1.39	0.95	0.42	1.14	1.25	1.92	1.52	1.41	0.4	1.19	2.92	1.9	1.32	1.8	2.16	1.9	1.64	2.51	2.64	1.9	2.71	2.23
1nuh	7.23	6.45	2.45	3.3	4.7	-4.46	-8.58	-4.42	-6.31	-7.83	-9.44	-25.14	5.01	1.99	4.02	3.42	3.98	3.49	5.4	3.91	6.17	1.79	3.11	1.47	3.33	4.04	3.66	3.34	4.43	3.22	2.68	2.88	4.84	3.82
1nun	2.22	2.83	3.35	3.34	2.19	2.1	-0.85	1.56	0.64	0.81	0.36	2.88	3.04	1.48	2.32	1.92	2.98	3.12	4.23	4.17	3.6	2.42	2.54	2.39	1.98	2.84	2.55	3.02	3.36	2.81	3.74	2.45	2.99	2.75
1og5	4.58	5.16	5.16	1.94	3.79	3.19	0.44	4.23	4.22	1.38	-0.04	-0.5	3.81	2.95	2.44	3.6	5.86	5.85	6.07	4.38	5.15	5.8	3.01	4.21	3.96	5.08	5.07	5.91	5.18	5.92	7.24	5.31	4.78	5.7
1ogu	5.61	5.6	3.44	2.35	3.72	2.84	-2.91	2.7	1.71	-1.36	-0.39	-0.69	2.37	2.5	2.63	3.68	2.73	3.8	3.18	4.36	2.37	3.02	3.99	4.78	2.82	2.86	3.71	5	5.77	4.63	2.85	5.16	3.81	3.01
1ohk	4.31	5.51	2.8	2.43	2.69	2.35	-0.15	2.37	3.03	0.18	3.65	-0.6	3.65	2.64	2.55	2.56	3.97	4.54	3.02	4.29	4.44	4.4	3.71	3.44	2.95	2.62	4.03	3.21	4.13	4.94	4.21	5.57	4.82	2.85
1onq	3.57	4.43	3.49	2.55	2.95	2.51	0.24	4.51	1.88	2.53	1.3	4.29	4.9	2.08	2.46	2.32	3.65	4.03	4.82	4.38	3.37	3.25	2.66	2.58	2.39	4.1	3.88	3.08	3.67	3.84	4.48	3.72	4.09	4.93
1osh	3.89	5.65	3.82	-1.59	4.59	-0.95	-7.07	-4.23	-8.24	-9.56	-18.42	-11.97	2.94	-1.55	2.92	4.9	4.48	5.78	5.42	5.27	5.93	5.2	2.49	2.27	3.85	3.82	0.31	-3.15	4.32	0.84	0.13	-0.23	2.88	2.88
1p49	-2.25	2.45	-15.77	-20.53	-12.95	-17.86	-39.7	-32.95	-55.9	-62.47	-68.91	-81.27	-7.07	-42.56	-15.79	-8.42	1.37	0	-26.26	-53.49	-60.1	-45.42	-7	-10.05	-5.58	-8.51	-25.2	-17.69	-2.76	-9.02	-31.19	-25.64	-20.56	-19.52
1p4r	4.9	4.27	4.25	2.93	3.55	3.39	-2.81	0.21	0.92	-7.2	-39.44	-11.17	3.93	1.91	4.53	5.86	2.61	2.45	2.67	4.59	3.69	4.49	1.92	3.38	3.92	3.17	4.83	4.77	2.96	4.34	3.21	3.97	1.23	3.87
1p7c	4.66	4.3	3.92	1.47	5.37	2.49	-1.71	2.59	0.74	-0.13	0.22	2.92	2.58	2.13	4.2	2.39	5.95	6.07	5.85	5.87	5.73	5.53	5.27	3.17	4.14	2.09	3.72	3.77	4.26	5.11	4.25	4.94	4.59	5.03
1pk0	3.67	4.42	4.15	4.5	6.03	2.32	0.15	2.12	1.41	0.94	-4.38	-3.16	3.09	3.24	3.4	2.66	3.85	4.48	3.9	4.91	4	5.7	4.76	2.33	2.72	3.99	4.62	4.93	3.14	5.95	5.33	4.62	3.61	4.4
1pl6	5.3	4.89	4.03	3.52	5.49	2.92	-2.14	3.92	3.27	2.34	1.56	4.7	4.74	2.63	3.4	2.26	3.87	3.03	4.78	5.19	5.51	3.11	3.1	3.19	3.51	4.01	3.84	3.75	3.57	3.81	3.91	2.76	3.95	4.22
1pmn	3.88	4.09	3.59	2.33	2.2	2.53	0.09	0.33	1.44	0.47	0.77	-2.65	2.97	3.34	2.2	2.54	4.58	5.26	5.93	4.93	5.88	3.78	4.02	2.08	2.58	3.31	4.14	4.41	2.47	4.02	3.49	4.13	3.56	3.8
1pq6	5.61	5.84	5.15	-4.93	3.51	1.29	-10.58	1.33	-9.27	-10.01	-9.09	-13.74	2.82	3.88	3.18	4.53	3.71	2.25	2.48	2.1	3.54	-1.13	-2.14	-1.86	6.35	5.8	4.46	6.91	4.33	7.57	8.28	6.32	7.02	6.15
1q5h	2.94	6.19	3.19	1.49	3.01	2.85	-0.49	1.84	3.01	0.49	-1.36	0.44	4.25	4.93	2.58	3.44	2.32	3.1	5.29	2.74	2.59	2.83	1.18	-0.06	2.13	2.27	3.77	3.11	3.29	3.89	2.44	3.76	4.22	4.1
1qgi	2.71	4.3	2.66	1.41	2.75	2.42	-1.37	1.98	0.37	1.18	0.98	0.37	2.13	1.32	2.61	2.48	2.8	4.15	2.72	2.74	2.9	3.31	1.13	1.25	2.27	2.81	3.47	4.54	2.85	2.98	3.27	2.49	2.14	2.62
1qha	5.59	6.25	3.54	1.5	3.19	1.91	-0.58	1.43	0.48	1.12	1.79	0.92	2.8	6.44	4.18	3.58	3.94	4.36	3.61	4.27	2.88	2.78	2.49	2.84	3.65	3.15	3.79	4.62	3.36	5.13	5.07	4.62	5	4.68
1qhy	3.52	4.02	2.45	1.66	3.35	2.48	-1.51	2.27	1.74	-0.17	0.94	1.4	3.73	2.21	2.03	3.32	3.43	4.74	4.73	4.4	5.52	3.66	2.52	2.13	2.32	3.39	4.29	3.62	4.13	3.7	4.22	4.4	5.48	4.52
1qip	4.69	6.35	4.14	3.26	3.76	2.73	-0.24	0.75	-1.97	-2.92	-15.17	-1.04	4.47	1.48	2.59	3.4	4.51	4.45	4.57	5.83	4.72	2.42	1.83	2.99	2.74	5.17	3.98	4.65	2.96	4.39	4.82	5	4.17	4.78
1qu3	4.51	5.59	2.18	0.16	2.59	1.17	-0.86	1.96	0.04	1.6	1.98	1.86	3.1	1.97	3.24	3.98	4.52	4.98	5.26	4.63	4.33	3.31	3.49	3.5	1.61	2.17	4.61	3	2.58	4.76	4.51	3.74	5.76	5.8
1qvn	3.19	4.22	1.81	2.57	3.44	2.55	-0.47	2.35	0.07	0.18	-0.59	1.01	0.92	2.29	3.66	3.24	2.9	2.44	2.68	4.44	2.78	3.59	2.58	1.39	1.69	3.33	5	5.69	3.84	3.19	5.93	3.48	4.63	5.5
1qzy	3.84	4.52	2.58	-2.45	2.85	2.47	-1.26	2.68	-0.27	0.17	-2.26	0.07	1.52	-0.38	2.22	1.23	2.61	2.86	1.49	2.87	3.37	1.06	0.94	1.08	4.67	2.38	2.87	3.4	1.84	4.01	2.96	3.2	3.85	3.53
1r4l	5.94	4.83	5.2	2.84	5.2	3.37	2.3	4.09	2.52	2.49	1.36	1.84	4.01	3.99	3.77	3.29	4.64	4.27	5.63	5.67	5.31	5.17	3.38	2.83	4.52	5.76	4.98	2	5.42	5.64	6.32	6.04	6.09	6.27
1r55	5.19	5.33	2.61	2.34	4.46	1.71	-2.47	2.41	0.46	1	-1.66	1.75	1.56	1.67	3.19	3.68	3.9	2.96	3.77	5.29	3.89	3.32	5.59	4.11	2.25	2.83	3.64	3.46	2.53	4.57	3.8	5.25	3.11	5.09
1rc1	3.31	5.07	2.63	2.48	4.08	2.83	-0.32	3.43	0.37	0.82	1.37	-1.76	3.03	3.3	2.31	1.65	3.96	3.22	3.92	5.24	3.67	3.36	2.13	1.74	3.56	2.83	3.43	3.33	3.43	2.38	1.64	2.95	3.14	2.99
1rgy	5.34	4.25	3.21	2.17	4.28	1.64	-0.72	3.35	0.02	0.94	1.15	2.18	4.03	3.31	3.06	1.44	2.74	3.34	2	3.15	3.09	2.69	2.51	2.82	3.16	2.85	3.61	4.38	2.01	4.51	3.98	3.7	4.09	3.7
1rhu	3.78	4.03	2.29	2.3	3.18	1.46	-0.28	2.08	2.41	2.36	3.09	2.27	3.09	2.12	2.84	2.96	3.18	2.38	3.09	3.55	3.28	2.03	2.47	2.07	2.21	2.47	2.8	3.39	4.24	3.17	5.45	2.56	3.91	2.35
1rm8	4.81	6.9	3.13	0.44	3.65	1.69	-1.13	2	-0.08	1.28	-1.44	-0.75	1.55	0.79	2.27	3.04	4.1	2.43	4.33	4.71	2.25	1.56	3.02	0.58	2.69	3.31	1.03	4.44	2.95	-0.19	4.1	4.96	5.86	6.01
1rne	3.85	6.04	3.2	2.9	3.89	2.57	2.55	3.5	1.06	0.87	2.14	0.6	3.03	3.53	2.31	2.45	3.94	2.93	2.72	4.03	3.23	3.1	2.73	2.59	3.7	3.69	2.92	4.72	4.45	3.99	4.61	3.39	4.43	4.01
1ros	4.56	4.74	3.12	2.77	3.97	3.09	1.05	3.98	2.57	1.52	-0.8	-2.24	3.6	4.12	2.56	2.33	4.33	5.19	4.7	4.99	3.85	4.86	3.9	3.86	4.16	4.11	4.88	4.21	2.33	5.25	4.05	5.35	6.53	3.52
1rqd	2.09	4.43	1.5	0.97	3.13	1.97	-1.18	-0.08	0.24	-0.42	-1.85	1.17	1.5	1.22	1.52	1.28	2.97	1.27	3.04	3.12	2.6	-0.36	1.24	2.08	3.67	1.81	2.86	4.35	2.48	3.23	3.39	2.58	4.78	2.26
1rs0	4.07	3.87	1.4	1.01	1.89	2.47	-2.61	1.96	2.15	0.92	1.06	0.85	2.77	-0.89	1.72	2.04	2.11	2.55	2.07	2.89	1.51	-0.42	2.94	2.4	1.96	1.69	1.88	2.54	2.45	1.87	2.5	3.12	2.48	2.85
1rv1	6.39	4.35	2.81	1.51	2.38	2.87	0.83	2.66	1.42	1.21	0.81	0.88	2.4	2.74	4.08	4.81	4.98	4.84	4.18	5.17	2.93	3.59	2.66	1.68	2.85	5.09	3.77	4.36	5.37	3.35	6.35	4.97	6.18	2.74
1rwx	1.94	3.21	2.24	1.65	3.04	1.17	-1.29	2.68	2.29	-0.11	1.24	0.72	2.99	2.01	2.25	1.66	2.27	2.9	2.75	3.08	3.81	2.55	1.57	1.94	1.56	4.41	4.53	5.51	5.35	5.46	2.62	4.15	5	4.63
1s0x	4.27	5.9	3.97	3.66	3.81	3.65	-1.25	-3.79	-9.44	-11.1	-25.37	-27.35	5.03	2.53	3.02	3.13	3.71	4.22	3.75	2.82	3.27	4.54	1.83	3.79	5.54	6.46	6.49	5.81	5.01	6.23	6.12	5	4.82	5.35
1s1s	3.81	1.86	2.09	1.52	2.55	2.01	-1.07	1.18	0.33	-0.67	-0.12	2.63	2.09	1.27	0.83	2.25	1.64	1.97	3.81	3.2	2.65	2.45	1.66	1.97	1.82	2.42	3.28	2.94	2.47	3.94	2.66	3.06	3.04	2.98
1s5o	6.16	5.07	3.56	-1.74	3.75	2.34	1.02	-1.17	-7.78	-8.07	-17.17	-13.56	3.19	1.78	3.92	4.72	5.4	4.84	4.73	4.87	5.31	4.02	5.41	3.17	2.25	4.17	4.28	2.9	3.4	0.21	4.32	-0.13	4.72	3.13
1s8c	4.34	4.75	4.01	2.04	3.03	1.27	0.02	1.95	-1.08	-0.49	1.57	3.36	2.55	4.46	2.41	2.18	4.26	4.74	4.69	5.22	5.5	2.68	2.23	3.17	4.09	5.47	3.98	3.52	5.43	5.24	3.77	4.09	6.26	3.94
1s9i	3.99	5.26	3.38	1.84	4.2	3.84	-6.35	3.57	-1.39	-0.18	-1.76	0.35	1.97	5.15	2.16	3.31	7.44	5.09	3.03	4.32	3.52	2.15	2.99	2.77	2.37	4.36	3.48	4.86	3.39	5.24	4.77	2.59	3.64	4.95
1s9j	5.6	4.39	1.04	1	1.73	1.72	-2.27	0.33	0.52	0.02	-2.11	-2.46	1.7	0.85	1.08	1.33	2.15	1.93	2.44	2.89	2.15	1.84	0.91	0.49	1.09	1.1	2.44	1.15	1.22	1.76	1.42	1.43	0.55	1.61
1sg0	6.13	4.73	5.64	4.25	4.69	3.69	1.27	3.07	3.31	2.07	2.8	3.52	5.62	4.72	2.79	5.26	3.28	3.91	3.82	4.68	2.4	3.25	3.9	3.32	4.03	4.4	5.54	5.57	4.67	5.71	5.93	5.37	5.57	4.63
1skx	3.36	3.79	2.14	3.26	1	2.33	0.57	1.69	2.78	1.08	-0.79	3.03	0.76	2.3	0.69	1.25	2.9	3.79	4.36	4.16	2.73	4.17	3.31	2.79	1.62	2.48	2.75	4.06	2.61	3.28	2.62	4.49	3.91	3.7
1so2	5.05	6.12	5.12	1.04	3.76	2.3	-0.98	2.38	2.04	1.39	0.93	1.88	4.6	3.86	4.08	2.79	6.34	4.21	5	6.2	5.29	7.22	3.9	3.84	3.84	6.32	7.25	6.08	6.04	8.17	5.78	6.15	5.77	6.43
1sr5	4.36	4.36	4.14	2.58	1.79	3.33	-0.22	0.73	0.57	-0.56	1.75	2.19	3.62	1.89	2.99	3.17	3.9	4.95	4.7	4.68	3.91	3.18	1.83	1.96	3.24	3.34	3.51	2.84	3.38	4.97	3.37	3.67	4.99	3.48
1sr7	4.29	4.35	-0.82	2.1	3.82	-4.58	-8.44	-3.17	-11.92	-9.93	-14.7	-37.32	4.32	-5.06	2.53	1.28	3.26	1.53	-4.37	-3.84	-9.98	-8.03	-0.56	-4.79	-1.57	3.84	-1.18	-1.34	4.25	-1.04	-3.94	-3.19	-3.91	-1.28
1stf	-32.13	-13.69	-51.85	-70.03	-20.16	-55.4	-66.62	-79.23	-75.88	-87.19	-123.04	-115.49	-34.24	-66.54	-41.97	-49.46	-27.95	-30.64	-38.99	-41.36	-38.18	-43.09	-47.27	-55.51	-55.77	-46.41	-63.61	-76.62	-38	-51.44	-64.1	-65.91	-59.09	-63.15
1t31	3.89	5.46	3.51	1.85	1.82	2.04	-1.33	2.94	1.07	0.23	0.79	1.29	1.81	2.45	2.72	2.22	5.51	5.4	5.38	5.31	5.12	4.52	5.86	2.22	1.94	1.82	4.53	5.06	2.69	3.51	3.39	5.57	4.56	4.23
1t32	4.39	3.73	1.14	2.68	2.69	0.8	-2.32	1	1.49	-1.05	0.91	2.28	3.45	1.44	2.8	4.11	3.14	2.51	4.41	4.48	3.77	4.45	3	0.93	2.47	1.21	3.9	3.88	1.05	4.23	4.81	4.06	5.2	3.78
1t40	3.38	2.55	4.57	2.52	3.72	2.03	-3.11	1.37	0.21	2.34	-17.31	-9	2.99	2.45	1.91	4.23	2.76	3.11	2.55	2.47	3.48	2.37	1.96	2.74	2.84	3.52	4.09	5.66	2.92	4.64	8.75	6.17	1.69	5.43
1t46	-0.64	3.85	5.61	0.66	3.02	2.02	-1.83	2.35	0.27	1.7	0.76	0.79	3.82	3	2.1	2.3	3.96	4.11	3.67	4.58	3.68	2.85	3.31	3.48	3.6	4.13	4.09	4.41	3.75	3.41	4.17	5.21	3.74	4.43
1t5c	3.13	4.52	2.59	1.81	2.68	3.21	-0.58	2.7	1.58	1.33	-2.42	0.18	4.23	3.2	4.72	4.51	4.38	3.4	3.39	3.65	4.66	3.89	3.4	3.18	2.4	2.8	3.84	3.52	3.05	3.07	5.54	4.32	4.72	4.24
1t83	2.43	2.81	2.67	0.5	2.12	2.19	-1.69	0.4	0.77	-0.01	0.01	0.28	1.91	0.78	1.07	0.22	1.16	1.57	2.57	2.06	2.43	1.73	-0.04	3.07	1.2	1.9	3.26	2.36	1.54	3.07	2.28	1.69	3.33	2.2
1tev	1.65	3.65	0.69	-1.07	1.48	1.28	-2.87	0.46	-0.46	-1.16	-0.97	-0.39	0.95	0.56	1.1	0.68	1.99	2.17	1.7	2.98	1.6	1.4	1.56	1.65	1.8	2.01	2.72	0.2	3.05	1.32	2.58	0.74	2.37	3.02
1tu6	3.66	5.72	4.63	2.38	3.11	3.17	-1	2.01	-0.99	-1.25	-0.43	-6.21	2.36	3.7	2.3	2.7	-1.8	0.74	2.27	-1.06	4.5	1.42	0.9	1.76	2.15	3.67	4.99	3.44	3.44	3.53	2.53	0.04	1.05	2.37
1tuf	5.06	3.83	3.55	0.69	3.22	0.96	-2.06	2.82	1.96	1.17	0.46	0.55	2.54	3.05	5.05	2.44	3.37	2.83	3.45	4.72	3.96	2.33	6.65	4.03	2.92	2.93	3.21	5.37	2.98	3.53	4.13	4.36	5.3	2.95
1u3t	-1.59	4.72	-6.83	-11.76	2.77	-10.9	-22.82	-9.74	-28.15	-36.27	-37.89	-55.82	-3.51	-1.11	-3.9	-6.47	-1.38	-2.16	-10	-12.57	-12.59	-11.81	-4.83	-11.53	-5.54	-0.58	-9.39	-8.6	-0.45	-12.24	-14.83	-14.81	-7.91	-13.53
1u3u	3.07	4.35	-8.93	-15.34	2.74	-17.19	-22.8	-15.39	-24.34	-27.94	-41.55	-67.41	-6.57	-13.25	-5.93	-6.13	-2.69	-2.73	-2.88	-15.31	-1.95	-15.65	-7.78	-10.65	-6.48	-5.14	-19.64	-17.44	-5.71	-19.85	-16.51	-11.92	-9.5	-15.84
1u4l	2.1	3.87	1.1	1.15	1.8	1.71	-1.59	1.04	0.07	0.17	1.14	-1.5	1.68	1.28	1.02	0.76	2.55	4.14	1.85	2.32	2.63	0.71	1.78	1.08	1.97	2.46	1.85	2.52	2.45	2.04	2.87	3.41	2.63	1.64
1u59	3.54	4.23	2.2	1.5	1.82	2.27	-2.27	1.09	-1.21	-0.95	-1.69	-0.22	1.81	1.05	4.65	0.43	5.18	4.23	1.45	1.67	1.2	1.72	3.26	0.87	2.06	1.94	2.83	2.64	1.99	2.6	3.02	2.69	2.79	3.25
1ucn	2.42	4.02	2.17	1.44	1.3	0.34	-2.51	-0.74	-0.13	-0.34	0.53	-3.04	1.98	0.76	0.63	0.83	1.45	1.97	2.06	1.7	1.48	1.8	1.39	1.11	0.92	2.3	1.95	1.98	2.1	2.07	2.85	2.09	2.88	3.2
1unl	4.4	4.5	2.4	0.98	1.7	4.04	-0.46	3.59	0.91	-0.48	0.96	0.98	3.05	2.9	2.86	3.48	3.38	3.57	2.98	2.73	2.95	2.94	1.81	0.68	2.11	4.01	2.47	2.89	3.11	4.64	2.72	3.86	4.28	4.2
1uou	2.99	4.96	-8.52	-12.71	4.18	-11.97	-15.46	-12.35	-27.72	-32.61	-31.51	-26.49	-2.39	-11.25	1.47	-0.25	2.21	-0.38	-8.9	-11.87	-12.59	-14	0.6	-3.01	-1.5	-3.97	-3.32	-2.87	0.98	-5.06	-17.18	-3.02	-6.56	-4.22
1vj9	2.44	4.85	3.6	0.31	2.29	0.8	-1.72	-0.51	1.07	-0.8	0.31	0.43	0.49	2.37	2.1	1.33	2.98	3.71	3.46	3.29	2.93	2.25	1.13	1.4	2.02	1.79	2.7	3.43	2.85	3.81	3.44	3.74	4.34	3.9
1w4n	1.96	4.13	-15.5	-13.53	2.24	-17.41	-25	-35.42	-33.33	-37.15	-53.58	-61.7	-3.82	-7.19	-7.85	-2.63	-2.8	-6.8	-6.97	-17.93	-14.17	-11.27	-10.79	-12.84	-7.22	-9.63	-25.67	-15.27	-12.59	-11.37	-14.51	-13.04	-12.4	-13.91
1w6f	3.57	2.3	1.66	0.64	2.13	-0.42	-0.09	-18.23	-13.4	-14.53	-5.42	-6.76	1.43	1.56	2.13	3.16	0.63	-1.49	4.77	3.33	4.19	-5.48	1.54	2.22	3.36	0.44	4.64	2.61	2.54	0.57	-0.55	3.4	1.09	1.23
1w6k	5.03	5.17	1.13	-4.42	5.3	-0.81	-6.87	-9.53	-18.75	-15.58	-23.78	-23.68	2.26	-1.75	5.55	3.2	2.99	0.69	3.16	2.03	2.41	1.83	1.01	2.76	1.57	2.66	-2.52	0.29	3.25	-2.15	-11.81	-1.9	-4.96	1.07
1w70	0.84	2.18	2.34	2.64	1.83	1.32	-2.27	0.3	0.61	0.57	0.42	0.14	2.34	0.62	1.45	1.06	2.43	2.2	2.65	2.33	2.07	2.19	1.62	1.69	2.96	3.75	3.93	2.4	1.57	2.23	2.52	2.3	2.34	1.92
1w78	3.36	5.23	2.41	2.48	3.99	2.75	0.83	2.58	1.68	1.17	1.9	0.75	2.84	1.5	4.72	2.9	3.37	3.65	3.9	4.28	3.3	3.04	1.89	2.66	3.77	4.21	3.94	3.91	3.47	5.41	5.24	3.14	4.51	4.12
1w7n	3.79	5.49	2.35	0.06	4.07	2.63	-6.88	0.28	-1.1	3.15	-17.9	1.25	3.27	2.79	2.37	3.32	3.45	2.57	2.2	4.11	4.64	2.56	2.39	2.26	3.64	5.18	3.37	2.88	3.76	3.19	3.33	1.11	3.84	2.85
1w80	2.98	3.24	2.31	2.6	2.93	2.09	-1.36	2.63	0.72	0.82	1	0.68	2.23	3.85	2.66	2.4	2.98	3.12	2.57	3.49	2.45	2.2	2.68	1.49	2.29	2.61	2.25	2.59	1.65	2.96	3.52	2.63	2.93	4.3
1wda	4.28	3.23	3.03	0.65	5.57	2.74	-3.21	1.64	-1.31	0.61	-1.06	1.27	1.83	1.82	1.66	2.48	2.34	3.43	2.49	2.18	1.69	1.72	3.77	3.05	1.71	3.06	4.25	1.94	2.52	3.2	3.7	2.86	4.51	4.17
1wkw	4.71	3.69	2.55	2.49	2.78	2.74	-1.2	1.54	1.48	2.25	3.13	1.93	2.99	2.06	2.74	2.39	3	3.28	3.62	5	4.19	2.93	3.1	2.49	3.17	2.01	5.05	3.45	3.27	5.36	5.08	3.75	5.02	5
1wuu	2.53	4.02	2.71	-0.1	4.23	0.93	-1.96	1.5	-1.49	0.6	-0.64	0.42	1.95	2.73	1.85	1.93	2.13	2.42	2.55	3.21	1.57	1.5	1.49	1.55	1.82	1.98	3.03	2.8	3.32	2.41	4.01	2.6	2.84	2.84
1x70	5.08	4.74	4.51	3.01	5.26	5.82	-0.57	3.17	1.31	0.79	0.33	2.33	3.48	2.31	1.7	3.5	3.3	5.01	2.9	5.28	3.31	2.93	1.34	2.26	3.4	3.89	4.09	3.38	1.98	4.56	2.78	3.58	5.09	3.22
1x89	4.89	4.51	2.41	3.96	3.25	4.6	0.93	2.16	3.44	1.7	0.77	3.09	4.36	2.71	2.37	2.55	4.89	4.06	3.99	4.18	2.32	4.44	3.87	4.03	5.33	3.41	3.18	5.03	3.3	4.78	4.53	4.29	5.51	4.95
1xap	1.96	3.68	-3.01	-2.1	2.56	-8.61	-6.52	-21.8	-22.83	-23.93	-35.56	-31.07	4.43	-5.93	-4.9	-3.48	-2.35	-4.27	-4.69	-2.94	0.71	0.36	2.45	-1.72	2.13	1.97	-0.08	-5.72	2.89	-8.08	1.06	-2	0.88	-2.42
1xd0	5	4.46	4	1.65	3.7	2.26	-0.25	0.22	2.51	2.7	1.96	1.44	3.99	3.62	2.56	1.65	5.33	5.61	3.1	5.07	2.29	2.32	1.84	2.32	2.73	2.5	3.74	4.19	1.03	3.39	4.28	3.52	4.3	3.93
1xd3	3.92	4.02	3.86	2.53	3.86	2.24	-2.29	1.45	1.47	0.49	1.35	1.98	3.23	2.28	2.78	2.47	3.85	3.51	2.92	3.95	3.74	3.23	1.82	2.36	3.76	3.78	4.34	2.97	3.46	3.79	5.36	3.56	4.48	4.42
1xdd	4.2	4.93	2.93	1.73	1.74	2.64	-0.46	0.77	2.19	1.29	-12.59	0.31	3.28	3.4	2.4	3.21	4.74	3.16	2.69	5.17	4.63	4.91	1.04	1.83	3.03	3.31	4	5.61	4.56	3.71	3.5	4.35	4.85	3.76
1xr9	5.37	4.27	2.52	1.25	2.94	2.06	-9.85	-1.71	-2.82	-8.13	-17.12	-4.08	2	0.15	2.14	2.11	3.68	4.69	4.42	-3.09	-1.79	2.12	1.16	0.58	3.56	1.64	0.85	2.89	1.93	0.45	-2.89	-1.7	0.8	-6.82
1xvp	6.06	4.48	0.64	-0.16	3.45	-1.85	-8.89	-1.37	-13.38	-18.53	-12.62	-13.94	2.86	-2.76	1.65	2.42	5.49	5.74	1.24	-4.43	-8.49	-11.36	0.21	1.32	4.62	5.73	1.68	-1.04	5.35	0.95	4.4	1.33	-0.61	1.91
1y6q	-2.4	4.81	-10.91	-11.07	0.54	-19.96	-29.6	-20.77	-32.14	-34.59	-45.2	-56.86	-3.05	-15.88	-3.64	-12.89	-1.02	-0.56	0.03	-15.1	-1.8	-2.33	-14.28	-13.46	-5.93	-0.6	-7.58	-9.23	-9.35	-11.44	-17.92	-12.94	-10.38	-5.74
1yb1	4.06	5.48	3.64	2.92	3.98	3.47	-0.9	2.5	1.63	3.32	3.15	1.99	5.1	2.68	2.1	2.73	3.63	3.2	4.8	4.02	4.6	4.29	2.94	4.23	4.27	3.48	3.16	4.49	2.11	3.21	3.08	3.2	4.27	3.37
1yfh	3.31	4.33	2.39	1.33	3.59	2.98	-0.43	1.67	0.29	1.82	1.81	1.42	2.36	1.97	2.26	2.86	3.48	3.68	3.18	3.98	4.98	3.73	3.29	2.99	1.9	3.26	2.58	4.37	2.54	3.13	1.66	2.61	2.58	5.76
1ym9	-15.19	-0.15	-24.29	-32.84	-7.75	-9.58	-52.3	-53.47	-37.71	-40.79	-60.08	-76.89	-20.05	-36.03	-28.75	-32.52	-24.02	-40.2	-34.93	-31.41	-40.25	-1.21	-36.45	-43.34	-33.69	-18.73	-39.6	-22.28	-35.03	-45.4	-45.51	-44.13	-37.65	-40.53
1ysw	2.31	4.38	3.46	1.01	1.46	0.94	-1.03	3.99	1.1	1.64	0.87	0.57	2.74	2.59	1.88	1.59	3.12	3.64	2.88	4.16	2.25	2.03	2.7	3.65	2.54	3.91	3.21	3.17	3.84	2.33	2.89	3.8	3.97	3.3
1z11	5.46	3.93	5.37	3.93	4.12	2.88	-4.39	-2.13	-6.89	-4.54	-3.46	-9.49	4.7	4.79	4.17	5.47	2.24	5.19	5.39	-3.91	-4.99	-2.35	3.12	4.33	4.38	5.67	5.13	6.03	4.94	4.69	5.02	5.79	6.74	5.66
1z6j	4.02	3.14	3.3	2.41	2.76	1.26	-1.42	0.18	0.14	-0.15	1.81	1.93	2.28	0.4	2.13	0.94	2.35	3.56	3.64	2.55	2.71	3.24	1.81	1.04	1.99	2.04	3.1	3.03	1.85	3.21	2.83	3.93	2.78	4.52
1zcm	2.65	5.78	2.69	3.19	2.36	2.87	-0.45	1.92	1.88	1.65	0.54	2.23	3.17	2.75	1.19	1.95	3.52	3.24	3.44	3.82	1.98	2.44	3.32	3.11	2.16	2.99	4.29	5.91	2.86	4.56	4.14	4.41	4.02	4.34
1zdt	3.09	3.58	4.09	2.89	3.45	1.76	1.09	2.15	-0.51	2.74	1.53	2.38	3.51	4.31	3.71	3.86	3.65	4.55	3.28	3.68	3.1	3.14	2.23	2.19	2.97	4.26	4.62	4.56	4.17	3.91	2.71	4.51	4.8	4.61
1zrz	3.79	3.72	3.07	1.04	2.53	1.65	-1.05	2.16	2.45	0.85	0.84	1.73	2.35	2.56	2.74	2.59	2.83	4.15	4.55	4.71	4.13	3.52	3.21	3.46	4.45	3.02	3.08	3.65	2.97	2.35	3.68	5.47	4.29	4.89
1zs6	3.56	5.32	2.31	2.45	3.65	1.17	-1.82	0.82	-1.21	-0.82	-1.55	-0.56	3.63	1.26	3.6	1.59	1.28	1.77	1.75	3.56	1.53	0.67	1.31	1.11	1	3.07	3.74	3.17	2.89	3.16	1.96	2.31	3.37	2.3
1zsl	4.52	5.47	1.96	1.54	4.5	1.72	-1.63	3.07	-0.62	-0.36	1.49	2.5	2.7	1.49	2.94	2.26	2.48	5.66	5.55	3.23	3.8	3.74	2.55	2.41	3.32	3.24	3.73	4.6	4.59	3.59	6.49	4.58	4.98	4.49
2a3i	-0.51	4.45	-6.19	-18.9	2.26	-18.21	-22.42	-18.13	-31.67	-35.73	-49.18	-46.95	-3.37	-22.14	-7.31	-9.09	-0.63	-3.53	-3.86	-5.59	-2.93	-4.59	-5.29	-11.6	-2.2	-13.52	-16.78	-18.81	-7.93	-15.03	-31.68	-16.08	-16.98	-16.3
2a3r	2.25	4.68	4.68	-10.14	3.9	-16.91	-20.79	-27.2	-32.14	-25.84	-46.91	-43.34	-0.81	1.01	4.02	4.02	-0.08	-3.85	-9.66	-8.84	-12.25	-15.9	-1.01	-1.82	2.73	2.52	-3.98	-1.37	4.98	-2.36	-6.04	-6.9	-3.39	0.78
2abj	4.56	5.43	4.93	1.4	3.55	2.35	-0.52	1.37	-2.09	-6.06	-4.45	-9.53	2.06	2.4	2.92	3.29	3.52	3.55	4.49	5.18	4.95	4.36	2.52	2.71	4.26	3.55	1.56	3.08	4.55	0.62	3.51	2.89	2.78	2.77
2aeb	3.64	4.5	2.04	0.95	4.62	1.14	0.32	0.93	-0.23	0.08	0.02	-1.36	3.54	2.65	3.78	3.03	3.34	3.38	4.62	4.1	4.24	3.09	2.86	2.51	4.29	3.68	1.45	3.21	4.53	3.81	3.52	3.94	2.74	1.27
2afu	3.97	4.4	3.24	1.72	3.27	2.98	0.32	1.54	0.58	0.29	0.9	0.9	2.83	2.02	1.71	3.7	2.41	2.99	3.56	2.17	2.86	2.52	1.89	1.84	2.82	4.68	2.58	3.97	4.61	4.42	5.51	4.42	4.34	2.85
2ar9	3.9	3.51	1.21	1.65	1.93	2.23	-1.4	1.35	1.45	0.42	0.27	2.88	3.37	1.09	3.25	2.84	3.15	2.36	2.4	2.81	4.96	2.54	1.86	2.89	2.3	2.01	2.68	2.74	2.7	3.22	4.16	2.92	2.56	2.07
2ayo	2.17	3.58	1.97	-0.31	1.38	0.94	-1.25	-0.26	-0.14	-0.48	-1.15	-4.9	2.48	2	0.04	1.27	2.11	2.51	2.92	3.19	1.01	0.53	2.82	2.58	0.47	1.93	1.87	3.08	2.98	1.4	3.61	1.37	2.24	1.76
2ayr	2.11	4.91	5.5	2.3	3.48	-8.51	-14.81	-19.39	-5.75	-23.8	-24.75	-24.14	2.26	3.93	1.34	2.33	4.33	1.25	3.81	2.25	1.79	-2.27	0.01	-0.5	5.19	3.85	1.28	2.53	4.9	-1.35	0.8	4.55	-2.33	-4.82
2az5	2.96	4.21	2.22	1.95	2.06	4.2	-0.43	2.06	2.3	2.08	1.86	3.77	1.94	2.69	1.12	3.3	3.25	2.51	3.56	4.14	2.67	3.43	3.1	2.14	2.59	3.78	4.12	3.28	4.13	3.64	4.59	4.49	4.07	4.86
2bdm	4.13	3.27	2.69	1.63	2.85	1.86	-0.21	2.66	1	2.35	2.34	1.66	2.01	2.07	1.76	2.36	1.98	3.33	3.94	4.84	3.24	1.74	2.14	2.15	2	2.38	3.01	1.92	2.14	3.43	2.51	2.82	3.26	3.67
2bil	4.84	4	3.34	2.52	2.68	2.78	0.69	2.92	2.21	2.31	2.27	2.11	3.12	1.77	3.7	1.98	3.88	5.41	4.15	6.16	5.37	3.79	3.03	2.89	3.79	2.84	4.79	5.3	2.22	4.81	4.44	5.47	5.27	3.41
2bo9	2.35	2.14	2.05	1.84	2.89	2.39	-1.49	1.38	1.49	0.09	1.76	1.03	1.38	1.95	1.47	2.43	3.35	2.19	1.78	2.73	2.35	2.36	2	1.65	2.28	2.85	3.09	3.63	2.82	3.18	3.18	2.51	2.94	2.87
2bu7	3.79	4.75	4.16	2.32	3.55	3.02	-4.49	2.44	-5.2	-2.45	-39.8	-38.03	4	-0.74	2.53	4.28	1.3	3.02	2.08	0.92	3.55	2.7	4.76	2.74	4.11	2.47	0.37	2.75	0.76	5.2	2.56	1.98	2.68	-8.66
2buj	1.46	2.5	3.05	0.72	0.87	0.58	-2.51	0.23	-0.44	-0.3	0.32	-0.65	1.17	0.85	0.71	0.95	2.01	1.35	1.9	2.78	0.54	1.8	2.71	0.16	1.03	0.77	1.72	1.2	0.56	1.42	2.21	2.08	2.21	2.18
2bxr	5.39	6.13	2.77	1.49	3.66	0.61	-4.25	-1.54	-8.23	-8.19	-12.65	-9.78	3.06	2.09	2.02	4.45	4.94	3.81	4.01	5.98	5.82	3.6	3.47	1.77	2.91	1.31	0.43	2.55	2.96	-0.05	1.25	2.27	4.53	2.35
2byi	5.3	4.67	3.35	1.74	2.28	2.4	-1.11	1.16	1.88	1.77	1.57	1.44	2.49	2.89	2.32	2.41	4.73	5.51	5.43	5.59	4.95	4.12	3.7	3.44	3.4	2.77	3.73	4.71	2.91	6.77	3.61	5.47	4.62	4.41
2c0i	1.29	4.47	1.82	2.04	3.6	0.8	-0.72	1.89	-5.5	0.24	-40.8	-4.55	2.95	-0.19	2.73	1.49	2.63	0.73	1.5	2.11	3.49	2.69	3.5	1.31	3.53	2.45	2.13	1.92	2.28	0.27	0.69	1.59	3.52	2.11
2c11	-9.05	3.92	-18.75	-19.67	-2.56	-23.04	-27.29	-33.22	-43.72	-45.53	-73.59	-70.45	-14.25	-12.88	-8.59	-13.49	-9.12	-14.18	-17.32	-27.35	-21.76	-20.4	-16.06	-17.66	-8.95	-19	-13.84	-21.48	-17.35	-23.09	-17.18	-17.25	-14.47	-21.25
2c47	4.14	3.57	3.71	1.95	3.9	2.12	-5.85	0.12	-2.01	-1.84	-37.83	-0.36	2.7	0.36	3.12	2.39	3.53	5.1	1.18	-0.26	-0.2	1.95	1.21	1.39	1.7	2.46	2.95	4.46	2.61	3.65	2.87	3.47	2.88	2.42
2chl	3.36	4.36	3.36	2.01	3.27	4.06	-1.72	1.41	3.21	2.23	1.78	0.47	2.86	2.18	2.24	3.65	3.94	3.98	4.59	5.08	4.53	4.47	4.53	3.28	2.27	4.38	4.49	4.69	3.57	5.48	3.67	6.9	4.57	5.84
2cke	3.25	4.94	3.66	0.75	4.77	1.8	-0.47	0.48	1.28	0.08	-2.69	2.35	4.89	4.26	2.64	3.57	2.89	3.19	3.62	4.4	3.04	2.19	2.51	5.23	4.25	3.48	3.04	2.95	2.92	3.26	3.31	3.03	2.73	1.99
2clq	1.65	3.63	1.21	1.9	3.3	1.35	0.28	-0.22	-2.31	-0.79	-0.48	-0.02	1.34	0.2	1.07	0.59	2.58	2.72	2.38	3.67	3.04	2.23	1.21	1.74	1.74	1.6	2.27	3.25	2	1.13	1.41	3.07	1.94	2.58
2cmw	4.94	5.57	4.85	1.6	4.88	0.97	-0.76	3.04	1.58	0.68	0.5	1.91	3.2	3.57	4.48	4.86	2.94	3.29	4.06	2.08	3.42	4.58	3.11	2.45	4.52	3.82	4.1	5.03	3.34	5.75	4.14	4.33	4.51	3.74
2dq7	2.39	4.19	1.73	0.55	2.47	0.04	-1.66	0.25	-1.09	1.07	-1.76	-2.82	1.47	1.36	2.13	2.11	2.13	1.08	2.17	2.66	2.95	2.61	1.29	1.8	2.62	1.34	2.58	1.69	1.79	2.08	1.77	1.26	3.02	1.37
2dr6	4.57	4.83	3.86	2.38	3.02	1.9	-0.02	1.27	1.4	0.89	2.99	2.17	1.52	2.54	3.4	2.69	3.15	4.94	3.51	4.39	4.27	3.6	3.03	3.58	2.05	3.69	4.01	3.57	3.39	4.27	5.59	4.45	4.92	4.39
2dyb	-4.98	0.11	-4.95	-13.64	-0.11	-8.89	-15.62	-22.08	-9.61	-10.35	-62.22	-52.79	-14.4	-4.41	-6.49	-15.09	-6.37	-13.35	-11.66	-12.68	-11.71	-12.1	-19.56	-22.35	-2.4	-4.28	-3.4	-3.38	-3.78	-17.61	-16.83	-11.71	-3.93	-18
2dyl	3.25	3.83	2.25	0.47	1.88	0.7	-2.83	1.07	-0.82	-0.64	-0.5	0.88	2.48	1.03	1.72	1.67	2.63	2.75	2.83	1.6	2.13	2.31	1.14	-0.28	0.88	1.03	0.14	1.16	1.05	1.49	0.76	0.76	1.4	0.8
2e1q	1.17	6.6	2.66	-13	1.86	-15.23	-26.66	-32.54	-29.7	-31.25	-31.86	-35.94	-0.4	-0.22	0.32	2.86	-1.49	-0.02	2.87	-2.83	-4.5	0.07	-10.68	-4.77	2.8	3.79	2.42	0.65	3.83	-1.58	-1.22	2.97	0.17	1.35
2e3r	4.63	4.43	2.52	2.93	5.58	1.69	-0.52	3.01	2.06	0.92	1.31	-3.21	3.75	1.88	2.06	1.71	4.45	5.72	3.8	5.01	2.97	2.87	2.84	4.21	3.84	5.44	5.84	4.47	1.91	3.29	4.43	4.65	3.72	5.21
2e9p	4.11	5.1	1.83	0.55	2.25	2.12	-4.24	-4.16	0.07	0.53	-3.83	-3.45	2.12	0.04	1.05	0.59	1.61	2.11	1.77	1.65	2.23	0.86	3	2.56	2.69	1.45	2.99	2.14	4.07	-0.45	3.81	1.57	1.89	2.19
2eal	3.17	4.05	2.09	3.56	2.71	1.33	-0.19	1.76	2.55	0.59	2.13	2.2	2.85	2.48	2.05	3.04	2.43	3.27	3.34	2.74	2.38	1.68	3.1	2.78	2.55	1.88	3.97	4.31	3.86	3.89	5.56	4.63	4.89	4.69
2euf	3.42	5.01	2.51	-0.19	4.36	1.57	-1.95	1.66	0.09	1.21	-7.8	0.4	3.71	4.43	4.04	4.64	3.92	1	4.35	2.78	2.92	1.3	5.33	2.32	2.21	3.39	2.93	2.84	3.48	2.13	2.89	2.14	2.74	2.31
2eva	3.14	3.33	0.98	1.14	3.72	0.37	-2.05	-0.76	-0.19	-0.76	-0.06	-0.98	1.6	0.29	0.39	0.16	2.61	2.88	0.72	1.65	1.74	1.37	1.4	1.51	0.9	0.61	3.17	1.95	1.21	1.59	3.71	2.12	1.88	2.45
2ewp	5.19	4.33	1.49	-3.77	3.66	-14.41	-16.69	-5.48	-15.05	-17.72	-29.58	-28.22	1.25	-6.03	2.47	2.72	1.14	2	0.02	-3.97	-1.84	-1.72	1.63	-0.04	1.08	-2.37	-18.51	-12.22	-3.04	-14.66	-4.93	-10.84	-17.16	-14.3
2ewy	4.05	4	4.24	2.35	3.34	4.61	0.06	1	1.11	1.18	1.74	1.06	4.03	3.6	3.29	1.41	3.81	3.87	4.11	4.86	3.76	3.89	4.24	4.15	2.73	4.26	4.42	3.3	3.77	4.07	3.34	3.7	4.51	4.85
2f0z	2.99	5.86	2.56	1.97	2.97	2.68	0.46	4.14	1.27	1.58	2.12	3.03	1.68	2.94	3.61	3.6	3.83	3.97	3.22	3.35	2.45	1.51	3.08	2.36	3.3	1.73	2.7	3.44	2.63	2.63	3.39	3.25	3.93	3.08
2f38	5.27	4.91	5.14	3.68	3.38	5.63	1.3	4.78	4.3	4.77	2.16	5.59	4.43	3.92	2.56	2.71	4.51	3.72	3.93	5.03	3.32	3.57	4.4	3.79	4.28	4.2	4.75	4.95	4.71	5.82	5.94	5.26	5.23	5.05
2f57	3.56	5.18	3.14	1.26	3.39	2.49	-2.2	0.57	0.72	0.41	-0.16	1.97	2.82	3.61	4.21	2.38	4.11	4.35	4.57	3.82	3.62	3.75	3.73	3.01	2.65	2.2	3.72	2.71	2.95	2.56	4	3.7	3.16	3.5
2f8z	1.56	5.09	2.72	-6.07	4.04	-1.77	-8.65	-10.68	-11.98	-23.12	-22.19	-9.52	0.16	-1.91	1.99	2.8	2.42	0.41	0.97	0.29	-0.08	-1.23	-4.86	-5.53	4.31	5.78	-2.15	-7.92	-1.3	-4.98	6.07	4.44	-6.2	-11.29
2fb8	3.94	4.86	1.14	0.66	2.33	0.6	-0.71	1.27	-0.9	-1.34	-1.2	0.44	2.18	2.46	2.27	2.14	2.86	2.46	3.07	2.99	3.12	3.66	2	2.3	1.43	1.32	1.44	2.08	1.61	1.03	1.84	1.23	1.89	1.57
2fgi	3.41	3.05	4.23	2.46	2.67	1.64	-1.65	0.84	1.22	0.49	0.15	0.1	2.8	2.63	1.25	2.39	2.6	3.41	3.85	3.42	3.19	3.43	2.89	1.99	2.15	1.86	3.48	5.17	2.7	5.15	2.99	4.38	4.78	4.43
2fs8	3.9	3.65	2.63	2.38	4.32	3.45	-1.37	1.41	-0.61	-0.97	-0.8	-0.46	2.1	3.48	4.89	4.6	3.91	3.35	2.47	5.24	2.9	4.91	4.43	4.55	2.11	2.12	3.44	2.65	2.61	2.75	2.71	3	2.92	3.28
2fv5	4.32	5.29	1.91	1.51	2.44	1.31	-1.37	2.24	1.25	0.95	1.73	1.01	1.1	2.46	2.33	2.1	3.09	3.31	3.37	4.02	3.93	3.52	2.39	1.6	2.81	3.66	1.56	4.41	3.31	3.1	2.87	3.6	2.68	3.6
2g0e	6.77	4.5	4.13	1.22	3.47	4.57	-0.81	3.42	-2.11	1.14	2.48	3.29	3.81	3.99	3.6	3.67	3.35	5.49	5.15	6.45	5.22	3.06	3.77	4.48	4.31	5.62	4.52	6.57	4.39	5.71	5.08	4.83	5.13	5.14
2ggu	2.6	3.57	3.05	2.73	3.01	1.62	-0.33	1.16	0.13	-0.15	0.2	1.05	3.17	1.46	2.04	2.24	3.18	3	2.77	3.82	3.18	2.65	2.62	1.53	1.2	1.59	3.51	2.76	3.07	3.9	3.18	2.77	2.88	3.95
2gi7	3.47	4.34	3.19	1.69	2.92	2.04	-0.44	1.53	1.5	0.36	-0.06	2.23	3.82	1.82	3.06	1.97	3.36	2.01	3.15	3.03	2.65	1.76	2.3	2.71	2.09	3.38	2.47	3.49	5.01	3.22	4.05	3.97	3.72	3.86
2gl6	4.04	4.3	2.12	1.12	2.89	-0.61	-1.34	-0.42	-2.49	-3.93	-4.06	-5.02	0.65	2.16	0.99	1	1.29	1.78	2.03	2.36	2.51	2.01	2.1	-0.56	2.99	1.39	2.68	1.88	2.86	1.72	-0.86	2.8	3.45	2.88
2gv7	3.61	3.18	1.89	1.11	2.94	2.08	-0.93	1.37	0.43	1.55	1.38	1.74	2.16	4.13	6.35	1.46	3.58	4.34	5.48	5.45	5.92	5.39	3	2.34	1.4	2.09	2.95	5.23	3.1	2.07	3.94	3	2.36	2.22
2gvj	1.52	5.58	4.17	3.31	5.04	3.05	0.14	4	0.17	0.61	-0.47	2.31	3.31	4.16	3.26	2.37	4.06	4.16	3.86	4	3.86	4.43	2.34	3.1	3.32	4.13	4.67	3.63	4.51	3.15	8.47	-7.88	4.49	4.3
2gwh	-4.88	2.37	-2.54	-1.71	1.16	-15.62	-24.03	-24.74	-42.95	-39.27	-55.06	-58.66	1.37	-11.83	-1.8	-4.37	-7.77	-10.79	-19.47	-23.87	-22.29	-17.54	-6.55	-10.67	-3.72	-4.76	-10.77	-4.77	-0.16	0.68	-6.4	-1.06	1.56	-11.79
2gz5	3.06	5.3	4.6	0.84	4.5	0.42	-2.29	1.02	3.09	0.37	-0.59	-0.18	2.8	2.93	2.38	3.65	3.18	3.31	4.1	4.84	3.14	2.3	1.65	2.24	3.76	3.34	4.29	3.26	3.69	3.66	3.8	2.89	3.22	2.63
2h26	3.18	5.31	3.48	1.91	3.83	4.18	-3.45	1.43	-1.85	-17.68	-16.49	0.1	2.23	2.03	3.3	3.77	3.37	3.99	3.01	0.97	3.17	2.01	3.1	1.5	4.26	3.81	4.13	6.04	3.45	5.6	6.55	4.98	4.73	3.77
2h44	5.09	5.55	2.54	-0.21	3.45	-5.32	-1.46	-7.26	-13.79	-16.63	-11.51	-14.07	2.47	-2.53	3.3	-0.91	3.32	3.92	5.42	2.03	1.35	3.97	1.15	2.1	3.42	4.8	3.41	2.82	5.03	3.17	2.99	2.65	6.02	5.71
2h6i	2.66	4.58	-2.87	-0.39	3.63	-2.48	0.08	-17.54	-16.42	-22.2	-23.98	-30.13	0.29	-4.61	-0.72	2.36	5.1	1.56	-0.31	0.05	0.02	2.24	5.41	-1.67	0.16	0.11	-10.37	-10.14	-1.21	-10.56	-8.49	-6.78	-13.42	-12.58
2har	4.8	3.35	-1.58	-1.92	4.2	-7.25	-13.18	-6.48	-26.48	-22.07	-36.25	-28.16	2	-7.03	3.39	3.59	2.97	2.74	0.61	-0.56	1.08	-0.43	-0.46	0.15	-2.44	-0.03	2.77	-10.84	-0.64	-19.3	-3.64	-1.61	-0.69	1.97
2hei	-35.15	-8.16	-48.96	-49.9	-15.1	-43.94	-59.28	-61.88	-76.04	-72.95	-90.71	-112.53	-32.63	-49.52	-35.45	-36.59	-31.79	-30.08	-46.72	-37.33	-48.54	-51.49	-35.78	-41.89	-41.42	-48.99	-44.53	-57.34	-44.97	-42.2	-42.14	-37.6	-50.12	-31.61
2hh5	0.33	4.16	3.03	2.2	3.84	2.63	-4.22	0.24	-0.32	-0.38	0.78	1.19	3.14	1.66	1.98	1.93	2.42	1.78	3.03	2.01	4.01	1.87	1.28	4.55	3.23	3.8	3.97	4.35	3.79	6.32	3.95	3.75	5.86	5.87
2hhj	-4.41	2.06	-22.34	-27.86	-8.83	-21.85	-57.07	-36.06	-57.28	-55.78	-74.58	-83.18	-6.29	-28.4	-19.94	-12.94	-21.6	-26.07	-35.91	-39.08	-37.98	-36.6	-17.84	-34.66	-24.81	-19.12	-25.44	-22.72	-18.1	-22.16	-35.78	-20.41	-26.15	-27.63
2hi4	2.9	6.36	2.56	-3.99	5.01	-18.96	-17.18	-41.44	-27.25	-30.14	-52.93	-30.33	-0.49	-6.55	-4.88	4.53	1.74	-5.75	-5.34	-6.15	-6.19	-9.66	2.21	2.45	-1.58	-3.97	-5.14	-1.39	3.75	0.86	-0.96	-0.73	-5.26	-7.36
2hrq	4.1	5.08	-3.03	-2.12	3.83	-13.6	-24.11	-28.72	-26.94	-31.93	-33.33	-43.78	1.92	-9.65	-0.03	-6.38	1.71	-1.59	-12.57	-17.28	-15.19	-16.22	-0.39	1.19	-2.09	-3.96	-11.87	-8.97	-3.88	-15.56	-5.5	-9.43	-21.65	-4.68
2huw	3.09	4.9	1.38	1.11	2.39	3.39	-1.42	1.39	0.81	0.64	0.76	1.29	1.58	1.17	1.84	2.53	3.2	3.16	5.05	4.79	6.22	2.28	2.87	3.67	1.96	3.18	2.49	2.52	2.57	2.95	3.6	3.73	1.86	2.43
2hv8	2.2	3.31	2.38	0.11	1.77	0.62	-1.91	0.75	0.04	0.15	0.45	0.49	2.41	1.21	0.83	1.15	2.2	1.68	1.81	2.72	2.39	1.76	1.52	1.95	1.88	2.49	3.08	1.11	1.39	1.66	2.47	2.74	3.39	1.91
2hw6	1.88	3.92	1.05	-0.22	2.43	1.6	-2.64	-0.71	-0.85	-0.63	-2.94	-1.11	0.03	0.84	0.61	0.35	2.29	1.18	2.12	2.38	2.34	1.26	0.87	0.33	1.46	1.93	1.24	2.6	2.58	1.09	3.44	1.21	0.83	2.17
2hw7	2.9	2.88	2.09	1.56	1.98	2.46	-2.99	1.52	0.2	-0.13	0.14	-0.34	3.28	2	1.59	1.32	2.31	2.34	2.24	3.25	1.36	1.34	1.94	1.74	1.67	2.1	2.33	2.33	1.75	2.08	3.58	-0.04	1.92	2.06
2hxs	4.29	4.67	2.77	2.12	1.65	1.93	-1.42	3.27	1.76	1.8	0.41	2.44	3.27	2.32	0.67	1.76	4.71	5.04	5.45	3.79	5.91	4.62	2.72	2.8	2.51	2.35	3.29	3.27	2.6	3.11	4.65	3.96	4.9	3.87
2hy3	4.25	4.16	2.78	1.55	3.09	5.07	1.5	2.59	0.72	0.55	1.44	1.42	5.28	1.64	0.95	2.22	3.23	3.17	3.42	4.64	2.75	3.38	3.03	2.59	1.91	2.26	4.66	3.84	3.5	5.13	4.86	2.9	3.09	5.49
2hy8	4.01	3.9	3.99	1.92	3.75	1.38	-0.06	2.15	1.4	0.04	-0.58	2.29	2.14	1.27	2.5	2.89	3.01	2.96	4.24	3.85	4.2	3.79	1.78	2.06	3.61	2.07	4.9	2.36	3.13	2.38	3.43	3.69	3.4	3.53
2hz6	-6.11	1.07	-6.9	-2.67	0.98	-23.07	-22.79	-25.79	-27.53	-37.65	-31.34	-18.26	-3.69	-25.45	-11.38	-12.07	-6.14	-8.22	-14.89	-11.65	-10.04	-15.49	-16.44	-19.03	-13.44	-6.64	-9.91	-1.4	-9.78	-12.38	-17.44	-0.74	-16.08	-0.12
2i0e	2.87	4.86	3.49	1.28	2.1	-0.18	-1	4.12	1.47	-0.48	-1.49	0.76	1.45	1.64	1.84	1.5	3.31	3.17	3.51	3.94	3.7	3.33	2.37	1.45	4.31	3.47	3.99	3.01	3.87	3.32	0.72	3.42	3.82	3.33
2i3i	4.03	3.07	2.09	3.84	2.9	2.19	0.32	2.2	0.71	0.81	-0.08	1.28	1.81	2.51	3.11	1.63	3.52	3.46	3.06	4.04	3.85	4.3	1.77	4.68	2.51	4.09	2.99	3.87	3.86	3.67	4.17	3.85	4.34	3.66
2i6a	-1.87	6.44	0.64	-1.11	2.44	-12.84	-19.88	-23.95	-33	-31.98	-23.96	-23.25	-6.65	-7.13	0.23	-8.53	-2.55	-1.46	-0.46	-0.11	-0.18	0.67	-7.11	-8.01	-1.35	1.7	0.75	2.25	0.71	-2.42	-2.27	2.08	2.26	2.32
2i6l	2.89	3.65	2.79	1.64	2.54	0.61	-2.55	-0.29	-2.97	-3.13	-4.11	-1.19	1.92	1.57	1.16	1.65	1.81	2.86	2.53	3.02	3	1.22	1.66	2.23	1.8	2.17	1.94	1.21	2.03	0.86	4.21	2.44	2.29	2.69
2ibi	1.93	3.25	2.38	0.32	2.22	0.81	-4.25	-1.24	-0.5	-0.47	-1.05	-0.7	1.89	0.94	0.25	-1.07	1.43	1.61	2.04	1.99	2.19	1.96	2.17	1.84	0.27	1.44	1.95	2.55	1.24	1.67	1.69	1.6	1.72	1.4
2io6	4.56	6.75	2.88	0.95	3.06	0.87	-0.43	1.06	-0.07	-0.61	-0.38	1.49	2.29	2.13	1.62	3.09	2.64	3.23	2.8	3.56	4.86	4.39	2.69	2.93	2.56	5.48	5.68	3.4	3.62	4.46	3.95	4.7	4.28	3.51
2ipk	-12.13	0.99	-20.47	-24.37	-1.63	-34.55	-45.65	-57.21	-46.61	-49.73	-56.41	-87.56	-13.69	-37.79	-13.62	-21.5	-11.9	-19.66	-24.09	-31.59	-29.67	-19.1	-20.69	-22.66	-7.2	-7.46	-21.22	-21.91	-11.86	-33.86	-39.43	-14.75	-26	-30.27
2ivu	2.81	4.6	6.22	2.28	3.8	2.36	-1.8	0.65	0.1	0.28	-11.81	-1.35	3.47	2.08	1.42	1.96	2.62	2.42	2.83	4.85	3.19	3.77	4.73	2.27	2.32	2.64	3.33	2.37	3.41	2.32	3.51	3.19	3.44	0.44
2iwi	1.45	4.52	1.59	2.97	3.27	2.57	-0.81	1.41	0.77	1.86	1.2	1.35	4.53	1.87	3.05	2.8	2.06	2.83	1.97	3.02	2.36	3.07	1.83	2.88	3.93	2.39	3.22	2.64	3.12	3.03	3.96	3.28	3.62	3.17
2jaj	4.1	5.4	-1.19	1.31	5.22	-4.34	-12.06	-12.16	-21.79	-16.16	-23.65	-15.1	-0.03	-6.02	4.82	0.16	3.96	2.92	1.56	1.24	-3.55	1.21	5.04	4.69	2.35	-2.95	-2.32	-12.55	-1.31	-4.77	-5.09	-4.17	-2.4	-4.95
2jam	5.22	4.47	2.57	1.69	2.36	1.56	-1.29	1.54	-0.42	-2.87	-1.15	0.49	2.17	1.93	2.38	2.87	2.85	2.75	2.44	2.16	2.16	1.59	2.9	1.95	2.43	3.78	3.06	3.05	2.3	3.15	4.29	4.7	3.42	4.69
2jc6	4.38	4.58	3.74	3.73	3.07	3.35	0.2	0.2	2.76	2.75	3.16	3.83	4.31	2.1	2.05	2.85	2.72	3.44	3.8	4.02	3.99	4.11	2.76	2.41	3.21	3.94	5.23	6.03	3.94	4.57	6.24	3.79	2.78	6.2
2jed	3.6	4.54	2.95	1.82	3.97	3.86	-1.9	-0.9	2.69	2.12	2.37	2.95	4.4	3.87	2.31	3.65	3.87	4.76	2.95	3.12	3.33	4.05	3.12	3.43	2.65	3.71	2.72	3.18	3.87	3.34	3.9	3.67	3.3	4.03
2jev	5.5	4.7	2.59	0.9	3.62	3.2	-0.78	2.48	2.65	0.58	2.28	4.54	2.81	3.37	1.97	2.09	3.9	3.29	3.89	5.98	2.98	5.46	2.4	1.65	1	3.11	3.69	5.21	4.21	4.67	2.42	5.62	4.48	4.35
2jih	4.22	6.78	3.09	4.33	2.92	1.86	-1.16	3.58	1.38	1.13	0.83	3.86	3.61	2.67	2.32	3.11	2.83	3.31	3.04	5.22	3.07	2.34	3.28	3.28	3.08	3.68	4.76	5.48	3.74	5.4	4.32	4.29	5.4	5.06
2jii	2.48	3.65	1.95	1.34	3.94	0.86	-2.05	1.63	-1.15	-1.09	-0.73	-0.33	2.01	1.55	1.45	1.7	2.17	1.8	1.59	2.48	2.11	0.31	0.61	1.01	2.64	3.47	3.69	3.76	5.31	2.34	3.35	1.17	3.1	0.1
2jiv	5.03	5.11	5.53	3.19	2.81	2.18	-1.27	2.26	2.22	1.83	0.63	1.6	3.57	3.23	3.21	2.97	2.38	2.2	5.07	5.32	4.07	4.3	3.6	2.8	1.62	2.87	4.54	4.39	4.99	4.35	2.84	2.18	2.67	4.56
2nni	2.92	5.05	4.21	2.41	3.13	3.53	-0.59	2.86	1.39	0.51	-0.51	1.99	2.87	2.87	3.18	3.33	4.74	4.53	4.22	4.55	4.42	5.01	2.98	3.41	5.64	4.53	6.16	3.3	6.34	4.69	5.84	6.5	4.74	6.22
2nnq	3.3	5	0.94	2.9	3.63	2.33	-6.68	-0.37	-0.72	-1.25	-2.63	-4.04	3.87	-4.68	-0.58	0.2	2.83	2.65	-4.77	-10	-6.66	-6.81	0.79	0.65	3.68	3.77	2.69	1.67	3.28	1.86	4.12	3.3	4.37	1.42
2nru	3.78	4.92	3.6	4.61	4.91	1.93	-0.61	3.09	1.5	-0.27	2.92	0.39	3.18	2.48	3.07	2.79	4.04	3.25	3.17	3.34	2.35	2.46	4.36	1.53	3.6	2.67	3.66	3.8	5.09	6.4	2.9	4	4.43	3.38
2ntj	4.15	4.32	4.05	2.39	3.27	1.69	0	3.18	2.29	2.75	2.14	2.63	1.32	2.89	2.36	1.95	6.05	5.48	4.07	5.25	5.29	4.8	3.52	2.2	3.51	3.61	3.61	4.27	4.12	4.49	-0.58	-0.49	4.09	0.99
2nwg	3.74	3.59	1.56	2.32	3.67	2.62	-1.84	1.51	2.5	1.41	1.78	1.89	2.82	3.26	2.44	1.76	2.03	2.87	4.29	4.33	3.04	3.01	2.14	1.3	2.84	2.84	2.95	1.99	2.9	3.25	4.45	3.62	2.95	3.44
2nyr	4.38	5.07	3.22	3.35	4.82	3	-1.03	3.74	1.47	4.46	0	1.27	3.1	3.75	2.25	2.78	3.76	3.81	4.55	4.76	3.38	3.9	3.62	2.68	3.98	3.71	3.33	3.56	4.13	3.32	2.79	4.27	1.72	3.25
2nzt	2.59	4.34	1.44	-0.28	3.16	1.17	-5.8	0.33	-7.13	-8.42	-9.99	-6.92	2.87	-1.23	2.81	1.9	4.75	0.98	1.79	1.93	1.07	0.35	2.13	0.23	0.77	0.04	1.24	1.16	0.59	1.69	-0.37	-0.43	0.05	-3.15
2oat	3.16	3.49	3.86	-0.81	2.89	-3.7	-7.56	-18.81	-26.05	-10.65	-23.42	-31.89	-1.57	-4.44	-0.77	-0.86	3.68	3.26	4.59	3.62	0.13	3.94	-0.05	0.48	2.24	1.09	1.74	3.18	1.17	3.03	-1.9	1.21	2.3	1.13
2obd	3.97	5	4.72	4.01	1.52	-3.86	-3.73	-2.44	-0.25	-4.47	-0.25	-6.38	6.33	3.45	3.09	3.62	5.87	6.31	4.56	5.07	5.43	5.24	3.57	3.04	3.48	3.92	4.33	4.68	3.82	4.86	4.03	6.35	5.61	4.39
2obf	-1.09	3.78	-13.44	-21.11	3.2	-24.19	-20.03	-34.27	-39.35	-41.34	-55.51	-47.79	-5.86	-9.44	-9.49	-7.15	-3.76	-3.01	-4.84	-4.31	-4.41	-4.77	-11.91	-13.32	-13.61	-8.66	-20.15	-19.27	-10.38	-16.11	-21.52	-15.39	-14.43	-19.9
2oc2	3.74	5.77	3.28	1.66	3.77	2.96	0.69	5.03	2.84	1.64	0.57	2.83	3.1	2.39	3.11	2.93	4.33	5.05	3.92	2.5	3.15	1.99	3.44	2.8	3.24	3.36	3.93	3.77	3.19	3.05	3.22	4.48	3.83	4.53
2odb	2.99	4.27	0.45	0.28	3.47	0.41	-2.83	0.86	0.22	-0.9	0.63	0.31	-0.12	2.38	2.63	2.5	2.31	2.12	2.14	2.2	1.61	1.72	1.68	1.63	0.72	1.71	1.3	1.28	1.67	2.37	3.01	1.66	1.6	1.67
2ofv	-2.8	3.54	-13.61	-22.81	3.14	-30.03	-15.39	-24.2	-45.98	-38.67	-70.21	-35.43	-8.71	-16.17	-6.44	-14.96	-2.83	-1.67	-4.38	-12.22	-7.4	-14.39	-6.03	-10.6	-7.42	-10.47	-19.96	-24.88	-9.43	-10.62	-28.2	-9.34	-8.36	-9
2ojj	3.8	4.73	2.48	1.8	2.55	2.32	-0.33	2.9	1.62	1.03	1.63	2.07	5.09	2.99	3.16	3.22	3.61	3.5	3.01	6.34	4.18	2.99	3.96	3.58	2.03	2.61	4.08	4.64	2.78	4	3.1	4.91	4.79	5.15
2oju	5.03	4.39	3.36	4.34	3.41	1.97	-1.68	3.26	1.92	1.25	1.5	0.75	3.51	3.88	2.08	2.72	4.22	3.83	4.38	3.15	2.98	2.94	2.17	3.77	3.6	4.26	4.53	3.93	5.84	4.32	4.69	3.62	4.47	4.33
2on3	4.37	5.4	4.01	-0.02	3.91	1.19	-2.05	4.8	0.31	-1.44	-3.7	-2.3	4.13	1.49	3.96	3.19	3.2	3.49	2.11	4.23	4.31	2.58	2.26	2.8	2.13	7	3.02	6.2	3.25	4.17	-1.13	3.28	3.84	1.65
2onb	5.19	4.78	2.72	2.49	3.6	2.06	-0.27	1.44	0.36	-0.76	1.62	2.56	3.64	2.57	3.32	4.87	3	2.64	4.85	6.93	3.16	5.6	5.16	1.98	2.97	3.8	4.12	3.63	3.24	2.56	3.29	3.39	4.59	3.94
2ouq	5.9	6.11	3.01	1.85	3.06	4.03	-0.81	0.5	1.39	0.84	0.86	2.47	2.36	2.82	2.94	2.83	4.22	3.29	3.41	2.21	2.6	1.93	3.46	2.08	2.8	3.27	4.53	3.35	3.04	5.07	4.68	3.49	4.08	3.89
2ovz	4.16	4.48	1.52	0.46	4.86	2.3	-1.68	3.07	1.22	0.31	0.44	2.51	1.38	1.26	1.25	2.33	3.81	2.89	5.59	5.06	3.13	3.14	2.29	1.36	3.08	4.32	4.13	5.5	4.38	3.21	5.62	4.45	3.59	4.47
2oyc	3.94	4.14	3.87	1.59	5.3	1.89	0.8	2.75	1.83	-0.01	1.61	1.05	2.53	2.42	3.44	1.54	4.44	4.41	3.01	4.26	3.09	3.05	2.04	3.1	2.32	4	2.73	2.19	3.96	2.15	3	2.77	2.67	2.9
2p4i	4.25	3.91	4.2	2.41	3.07	2.59	-1.45	1.75	2.15	2.12	-2.11	2	2.61	1.6	3.39	4.25	3.29	4.03	2.09	5.1	2.83	2.42	2.81	3.37	2.37	5.29	4.11	3.93	3.36	4.82	4.8	3.15	4.11	4.42
2p4j	3.73	3.07	2.28	2.26	2.74	2.74	-0.54	1.83	0.4	1.54	0.53	2.44	2.22	2.67	3.02	1.45	3.55	3.81	4.21	3.79	3.68	3.78	2.33	3.27	2.19	2.33	4.73	6.43	3.8	3.68	4.97	4.81	3.44	2.91
2p8u	-2.59	4.94	-19.1	-4.15	3.85	-20.12	-17.01	-17.17	-29.48	-28.66	-43.87	-82.48	-1.35	-24.24	-7.6	-8.9	-1.17	-1.6	-6.53	-17.04	-17.37	-9.27	-6.27	-0.59	-9.31	-13.11	-24.63	-22.78	-6.36	-18.74	-45	-12.83	-20.35	-26.01
2pfg	-28.94	-10.32	-41.15	-62.45	-17.37	-38.58	-69.39	-83.79	-78.86	-96.31	-121.22	-122.81	-25.8	-49.8	-24.65	-33.22	-28.54	-25.06	-48.26	-49.19	-57.29	-49.98	-28.6	-32.01	-49.29	-39.65	-56.36	-66.47	-39.3	-53.76	-55.76	-45.48	-54.11	-51.74
2pnu	4.1	4.55	-6.62	-7.2	3.04	-8.82	-24.46	-19.94	-23.42	-27.01	-29.29	-35.12	2.23	-8.2	-8.68	-9.42	-2.77	-5.51	-12.49	-10.11	-17.28	-15.91	-5.73	-8.92	3.26	-4.98	-6.23	-4.1	-2.98	-1.49	-6.49	-5.13	-8.46	-13.6
2po6	5.31	5.65	3.51	1.83	4.96	4.02	1.59	-2.48	-9.88	-10.26	-18.89	-5.13	3.87	1.27	3.47	3.77	4.46	2.34	2.93	4.2	3.41	1.92	3.04	2.8	2.4	2.92	1.71	2.1	3.25	4.84	0.62	3.6	3.13	-1.79
2pqt	-3.2	1.61	1.85	-19.22	1.77	-36.19	-23.49	-46.41	-35.18	-36.87	-54.97	-71.62	-12.73	-7.49	0.83	1.29	-11.89	-3.72	-5.33	-22.44	-2.1	-8.59	-8.98	-10.36	2.98	-2.53	-3.5	-20.74	-1.64	-11.03	-25.2	-22.68	-22.86	-26.26
2prh	3.6	6.36	-5.66	-9.59	4.3	-14.3	-21.09	-21.19	-22.64	-28.53	-45.99	-42.48	-0.96	-3.33	-2.91	0.26	-0.5	-0.81	-2.08	-4.91	-7.6	-3.84	-3.86	-4.33	-1.65	-9.14	-9.03	-8.11	-7.72	-14.05	-10.29	-12.31	-7.74	-7.67
2px6	3.75	3.84	2.58	3.07	4.91	3.31	-1.48	1.71	0.91	0.98	0.92	0.72	2.54	1.79	1.05	2.05	4.13	5.48	3.78	3.39	4.21	4.27	2.89	3.11	3.66	3.36	3.03	4.44	3.5	3.31	5.81	2.49	4.67	2.67
2q32	3.82	4.93	4.23	4.97	4.61	2.53	-1.31	0.74	2.81	0.95	-6.75	2.18	2.74	2.98	2.38	2.09	4.15	3.44	4.2	4.05	3.19	3.2	2.48	2.85	3.3	4	4.25	4.24	2.55	1.79	6.45	2.64	4.73	4.13
2q3z	-9.6	-10.97	-39.26	-9.23	-12.91	-46.01	-48.43	-57.39	-29.7	-32.24	-79.97	-77	-25.53	-24.44	-19.53	-36.77	-10.58	-34.45	-9.83	-37.35	-43.9	-36.84	-18.58	-24.56	-32.46	-10.24	-17.53	-33.18	-25.5	-29.93	-8.97	-32.73	-25.28	-22.1
2q5g	4.99	5.77	2.62	0.86	3.79	5.52	-0.94	-0.23	1.53	-3.01	-12.01	-2.85	2.38	0.53	2.7	2.69	2.14	3.05	2.41	3.35	2.48	2.29	3.87	2.19	2.24	4.17	3	2.16	1.44	3.72	3.87	2.27	4.54	3.8
2q6b	4.76	5.49	4.14	2.23	3.32	5.15	-8.25	-1.02	-3.29	-8.81	-9.45	-5.63	4.26	2.41	3.61	2.39	7	6.03	7.92	4.47	3.92	2.84	3.44	4.34	5.42	3.21	2.67	2.19	3.73	3.48	5.29	4.28	2.62	3.76
2q7r	4.53	5.15	2.32	2.27	3.07	2.62	-1.23	0.03	0.33	1.05	-4.49	-25.08	2	1.4	3.48	3.14	2.6	3.64	4.66	3.14	2.96	2.93	2.78	1.64	1.92	3.48	2.86	2.76	3.45	3.71	5.97	4.27	4.19	4.54
2q80	3.87	4.74	3.6	1.54	2.55	1.69	-1.25	1.77	3.12	-0.43	3.62	3.65	1.04	2.22	3.37	4.12	2.63	3.64	2.76	3.47	3.89	3.29	1.74	3.02	4.52	3.47	4.21	4.67	3.58	4.05	6.48	4.29	2.49	5.17
2q8g	2.92	5.7	1.97	-0.31	3.78	-3.96	-4.65	2.8	1.05	-7.27	-58.49	0.33	-0.06	1.53	1.69	1.82	3.23	3.32	0.96	-5.17	2.11	3.33	0.73	0.91	1.24	0.81	-2.29	3.39	0.39	-5.62	-1.56	2.99	1.8	2.87
2q8i	5.79	5.11	2.13	4.29	2.44	2.81	-0.85	2.24	2.5	2.49	2.44	1.51	1.94	1.98	3.43	2.1	4.21	3.92	4.35	4.17	5.31	4.21	2.86	3.11	2.58	3.02	2.83	2.73	3.44	2.62	2.77	2.71	3.2	2.65
2qcg	2.53	6.55	-5.95	-15.68	3.89	-18.26	-16.22	-26.36	-42.74	-40.53	-45.65	-55.19	-5.14	-9.83	-0.49	-2.43	-0.87	4.07	5.27	3	3.31	1.45	-11.01	-5.53	-0.12	-2.2	-2.43	-6.15	-0.54	-2.63	-11.64	-6	-0.25	-2.7
2qg6	3.17	3.42	1.39	0.68	2.69	0.56	-2.32	0.23	-0.15	-0.85	-0.51	-0.53	1.44	2.23	2.57	2.46	3	3.44	2.36	2.99	2.43	2.74	1.92	0.26	2.3	2.49	-0.5	2.07	1.71	2.71	2.58	2.79	3.06	2.24
2qkh	3.86	2.7	2.28	0.5	1.47	0.94	-1.38	0.19	-0.37	-1.16	0.54	-0.25	1.62	1.2	0.99	1.18	2.02	2.09	2.34	1.71	2.38	1.8	1.44	1.11	1.41	1.83	2.25	2.58	1.7	2.01	3.66	2.68	3.23	2.51
2qmj	3.93	3.56	4.6	1.83	2.43	0.53	-0.7	1.91	1.18	-0.43	2.19	0.89	2.99	0.89	0.85	3.1	4.38	3.18	2.86	4.32	2.94	2.83	2.26	2.55	2.22	2.91	2.66	4.12	2.93	3.17	3.85	2.92	4.06	2.95
2qnj	2.38	3.45	2.07	0.53	2.54	0.56	-1.27	0.46	-0.96	-0.78	-1.72	-0.77	1.59	1.5	1.61	1.67	2.84	2.05	3.5	3.41	2.11	2.6	2.3	1.25	1.3	1.3	1.19	1.25	1.32	1.56	1.1	1.21	1.49	1.07
2qou	3.74	5.42	2.71	2.21	2.66	3.4	0.12	1.56	2.53	0.84	0.71	-0.12	3.15	2.82	2.34	2.47	3.84	4.26	2.9	4.43	4.01	3.24	1.85	1.8	2.45	4	2.71	3.5	2.73	1.83	3.32	2.88	3.53	4.23
2qpj	2.74	5.19	3.67	2.47	4.26	0.46	-1.66	1.64	1.15	0.82	-5.31	2.08	1.29	3.59	2.83	2.51	4.18	3.41	2.77	2.94	2.91	0.2	2.95	2.72	3.99	4.72	5.35	4.95	4.73	5.45	5.03	5.01	5.66	5.28
2qrn	4.16	3.28	0.29	2.27	2.4	1.02	-2.63	-0.39	-0.09	-1.16	-0.73	-2.96	2.02	1.83	2.13	1.64	2.49	1.32	1.56	2.3	1.72	1.72	2.47	1.47	2.66	4.05	4.19	3.48	3.66	4.15	4.59	2.76	3.5	2.5
2qro	4.7	7.06	-2.5	-11.16	3.16	-21.42	-25.29	-18.11	-33.27	-35.46	-41.12	-51.03	0.57	-13.15	-5.83	-10.69	-3.69	-2.23	-2.36	-9.21	-13.18	-7.52	-8.63	-11	-2.35	-5.36	-9.15	-1.37	-2.04	-11.17	-4.86	-8.12	-5.75	-5.36
2qt0	5.25	5.1	4.26	2.46	5.93	2.98	-0.85	1.68	1.26	1.3	1.55	0.34	2.58	3.49	2.32	3.17	3.14	3.16	3.97	4.41	4.35	2.46	3.36	4.08	3.64	4.26	3.24	5.68	2.95	2.51	4.39	3.24	4.62	3.69
2qu6	4.14	5.3	3.01	1.74	5	0.72	-3.39	-0.2	-7.24	-7	-20.7	-1.73	3.84	2.47	2.96	2.86	4.44	2.8	3.63	3.82	2.51	2.46	2.35	2.47	1.73	2.68	3.49	3.03	3.17	2.97	0.78	4.55	3.76	3
2r2n	2.16	4.05	-2.89	-7.13	2.29	-8.51	-13.64	-11.05	-26.05	-21.5	-43.6	-17.04	0.94	1.88	0.24	1.14	4.12	-0.52	4.82	-4.02	3.7	6.75	1.85	-0.91	1.6	-2.61	-1.38	-3.49	-0.75	-8.05	-27.1	-3.21	1.05	0.49
2r3v	3.02	3.45	1.01	2.29	1.67	-0.15	-1.21	1.43	0.44	0.8	1.01	-0.78	1.86	1.1	1.13	0.86	2.79	1.96	2.43	1.42	1.67	1.56	0.64	0.89	2.49	1.73	1.42	1.74	2.08	2.19	1.3	2.32	2.01	2.38
2r4b	1.05	5.28	4.17	1.17	4.07	-14.45	-1.55	-15.61	-27.89	-22.35	-27.5	-39.49	3.48	-2.06	2.44	1.55	2.84	1.82	-5.9	-8.01	-6.56	-8.04	0.37	2.18	4.68	4.36	1.82	3.33	4.66	1.81	4.79	2.28	4.64	1.7
2r59	6.15	5.67	2.81	2.91	3.77	4.47	-0.92	3.39	-0.09	0.42	0.6	0.44	3.09	4.34	3.2	3.31	4.1	4.27	4.55	4.68	4.38	4.35	4	3.24	4.36	5.01	4.75	4.68	5.02	5.4	3.82	3.87	5.47	3.92
2ra4	1.3	3.37	0.41	0.82	2.37	1.35	-2.22	0.74	-1.35	-1.26	0.16	-1.1	1.11	0.35	0.8	0.77	0.72	1.23	1.33	1.39	0.96	1.02	1.26	1.19	1.08	0.81	2.07	0.5	1.31	1.16	2.04	1.49	1.33	0.45
2rew	3.83	5.67	2.61	1.78	3.57	-3.48	1.73	-0.28	2.1	-3.36	-2.34	0.88	2.96	1.68	1.89	1.69	1.34	-0.11	1.37	-2.6	-7.81	-0.93	3.94	3.21	2.55	2.57	2.32	2.81	3.55	2.81	2.71	2.11	4.04	1.73
2rjp	5.77	4.6	3.3	1.72	3.71	1.72	-0.69	4.37	2.03	0.9	0.93	1.79	3.71	2.12	2.58	3	5.3	5.16	3.96	1.62	4.13	3.77	2.7	1.99	3.28	1.79	2.84	4.86	3.44	2.67	-2.13	2.82	2.01	3.76
2shp	2.08	4.26	2.71	2.65	3.85	1.1	-0.57	-0.95	-1.34	-0.8	1.11	0.2	0.88	1.19	1.27	1.72	1.44	0.85	1.03	-0.62	-3.5	0.22	2.53	1.05	2.41	4.08	3.33	0.44	3.11	4.1	1.85	-0.54	3.24	4.15
2uym	5.18	4.2	3.88	3.01	4.64	2.32	1.14	1.91	1.21	0.66	0.97	1.37	3.99	3.91	3.98	3.62	3.85	4.34	3.73	3.99	3.25	2.47	3.73	4.62	3.4	3.33	4.6	5.2	3.35	4.84	5.2	5.18	4.38	4.46
2uz9	-39.1	-12.31	-40.21	-43.51	-22.03	-50.1	-77.1	-88.14	-86.33	-73.15	-121.04	-123.01	-39.8	-68.97	-37.35	-48.06	-36.43	-48.34	-59.38	-56.08	-68.83	-48.84	-41.18	-47.03	-23.16	-35.83	-43.21	-61.26	-31.36	-58.8	-99.39	-63.62	-43.23	-67.28
2uzp	3.25	4.8	2.93	2.03	4.16	2.44	-2.05	2.15	0.7	0.62	0.56	1.95	2.68	0.16	2.34	2.1	3.91	3.3	3.68	3.31	3.47	3.63	0.81	1.02	2.03	3.78	3.63	3.87	2.86	5.15	1.01	3.81	4.86	3.82
2v3e	4.93	4	3.55	1.59	4.28	2.54	-0.57	2.77	0.7	-4.03	-2.47	-4.43	3.71	3.15	2.98	2.19	5.43	5.3	7.23	7.54	7.46	5.96	2.28	2.81	3.44	2.81	5.18	4.32	3.29	2.91	2.91	4.62	4.02	4.68
2v4m	4.41	4.13	2.7	2.83	5.89	1.9	-0.88	3.08	1.52	0.63	0.7	-0.24	4.08	1.64	2.14	2.6	3.25	2.66	2.03	3.19	2.34	1.66	3.59	4.01	4.91	3.39	3.94	2.26	3.3	3.37	3.91	4.63	4.29	4.33
2v5x	3.83	4.97	4.06	3.05	2.65	2.23	0.23	1.48	1.64	1.47	1.77	2.14	2.06	2.84	2.86	2.78	2.37	3.32	3.9	5.31	4.19	4.4	2.3	2.17	2.93	3.27	3.63	4.35	4.43	3.16	3.15	3.84	4.58	4.44
2v62	1.4	3.19	0.26	0.2	1.77	0.85	-2.47	-0.17	-0.67	-0.89	-0.91	-0.34	1.52	0.21	0.93	0.12	1.7	2.12	1.09	2.65	1.12	1.75	1.78	1.7	1.48	0.93	1.07	0.5	1.7	0.87	1.62	0.97	1.58	1.48
2v77	1.94	6.57	1.71	1.62	3.15	4.65	-3.78	-1.2	-1.92	-1.93	-1.32	-0.4	2.57	-0.32	1.59	1.57	2.94	-0.33	1.1	-3.34	3.88	1.02	1.13	0.74	3.12	2.15	1.71	0.55	2.01	0.19	1.94	-7.9	1.61	-4.46
2v7o	4.06	5	3	1.17	2.42	1.84	0.27	1.38	1.36	0.44	1.36	1.06	2.06	2.96	3	2.12	2.75	4.09	3.96	3.97	4.28	4.73	2.39	2.1	3.3	2.69	3.98	4.13	3.47	3.26	3.3	4.02	3.7	3.82
2v8e	2.66	3.25	1.22	1.18	2.15	0.82	-2.73	-0.17	-0.41	-0.03	1.34	1.92	2.26	1.28	1.19	2.26	1.94	1.99	2.09	2.63	2.29	2.55	1.72	0.82	1.68	2.59	2.2	0.76	2.63	2.95	2.47	1.69	2.02	1.84
2vag	3.57	5.05	3.02	1.01	2.98	2.42	-2.31	-0.45	0.22	-5.35	1.37	-11.77	2.93	1.99	1.72	2.27	3.12	2.99	2.18	1.63	1.65	1.89	3.05	2.88	2.06	2.82	2.95	3.61	3.21	3.56	3.01	3.36	1.49	3.31
2vc2	3.65	4.81	3.66	2.65	4.95	3.54	-1.92	2.2	1.38	0.82	1.62	2	3.41	2.49	3.65	2.07	4.95	6.38	4.87	4.86	3.75	2.79	3.41	2.56	3.41	2.87	4.26	4.94	4.21	3.91	6.12	4.32	5.14	4.83
2vct	2.4	4.26	2.34	2.71	4.08	3.22	0.44	3.85	2.29	0.89	1.66	2.69	2.82	2.18	2.18	2.18	4.87	3.83	5.3	5.29	5.77	5.29	4.17	4.41	3.56	2.74	3.83	2.38	3.69	3.12	1.85	3.26	3.45	2.92
2vd5	4.88	3.89	2.26	2.83	2.82	1.86	-1.04	1.19	0.04	0.56	0.23	2.43	2.73	2.42	1.91	1.28	3.51	3.97	4.27	4.9	4.13	3.69	3.49	3.85	1.52	1.74	3.13	3.45	3.1	3.66	3.41	3.4	3.99	4
2vdy	4.08	4.61	4.51	3.51	3.82	3.65	0.94	2.89	1.91	1.34	2.06	1.95	3.32	3.77	3.13	2.68	4.13	4.49	3.01	4.13	3.44	4.48	3.16	4.02	2.01	3.49	3.01	3.3	3.01	1.87	2.81	4.8	4.23	3.37
2vgb	3.13	7.14	1.33	-0.72	2.58	-7.1	-8.7	-2.89	-16.62	-14.68	-14.41	-17.8	0.62	1.13	0.22	3.12	2.7	1.92	0.96	-0.13	-2.08	0.68	2	-2.25	2.45	-1.12	2.96	-2.94	2.13	2.17	-3.96	2.81	2.67	2.93
2vgq	5.04	6.27	2.84	1.37	4.42	3.42	1.02	3.18	2.21	3.25	3.15	1.9	1.79	2.39	3.89	4.33	3.76	3.87	4.02	7.95	4.35	3.04	2.31	2.25	2.34	3.76	4.96	5.16	3.68	4.68	6.24	3.53	4.42	3.7
2vle	3.45	5.81	1.95	-0.33	1.29	-0.88	-1.2	-1.19	-15.35	-22.73	-51.36	-16.21	1.04	-1.01	0.92	0.52	1.82	-3.77	3.7	2	1.7	-3.21	-5.61	-9.06	1.87	2.42	2.14	-2.61	1.21	-25.72	1.65	-23.77	-11.64	3.19
2vn9	4.92	5.15	2.57	2.34	3.13	3.91	-0.75	4.83	1.17	-0.19	0.3	-0.12	3.07	2.12	2.77	2.7	3.95	3.53	4.42	4.34	4.67	4.01	3.42	4.75	4.07	4.3	3.9	3.87	3.45	3.29	3.96	3.95	3.85	3.94
2vpg	0.66	2.94	1.29	1.94	4.09	2.11	-2.72	0.34	0.35	0.83	-0.16	1.14	2.38	1.29	1.54	1.34	2.53	2.95	2.8	3.95	3.61	3.06	2.74	2.79	1.51	2.41	1.64	2.21	1.93	2.41	2.41	1.75	3.46	1.96
2vqq	5.24	5.07	4.46	4.41	6.9	1.31	-3.39	2.4	5.42	5.56	4.76	7.14	4.05	4.68	5.09	4.77	6.74	7.59	7.69	7.85	7.99	7.03	4.28	4.25	4.96	3.76	3.94	5.32	3.89	5.24	5.78	3.79	4.22	5.33
2vwi	1.48	3.12	1.55	-0.05	1.65	0.31	-2.14	0.17	-0.92	-0.69	-0.04	-0.09	1	0.19	1.7	1.61	2.92	2.83	1.84	2.55	1.19	0.79	0.72	0.25	0.61	1.18	2.65	2.16	1.3	0.8	2.77	1.85	1.84	1.52
2vwu	4.09	4.87	3.24	1.93	3.41	3.36	-0.71	3.27	4.02	1.35	2.1	2.3	2.5	4.35	2.05	3.71	3.48	3.64	2.86	5.37	4.4	3.39	2.35	2.97	3.16	3.13	4.29	2.85	4.38	4.65	3.08	3.49	3.59	4.53
2vx3	4.02	4.38	2.95	1.63	3.1	2.72	-1.24	0.98	1.43	1.02	-0.85	-3.24	3.28	0.97	4.14	4.43	3.65	3.42	4.68	5.2	5.39	4.53	2.59	1.98	4.46	2.52	4.12	3.08	3.97	4.41	3.4	4.51	3.55	3.76
2vz6	3.74	4.28	4.63	0.87	1.71	1.14	-0.39	2.71	-0.47	1.71	0.21	-0.27	1.47	2.52	2.7	3.47	4.25	2.77	3.12	2.96	3.64	3.91	3.3	2.9	2.11	2.82	4.63	4.58	3.02	4.77	5.24	4.5	4.21	5.01
2w0b	4.29	5.42	2.29	1.85	4.13	4.34	-0.16	4.06	1.91	0.04	-0.77	-0.02	3.37	2.57	2.78	3.84	3.81	3.9	5.66	4.41	4.45	4.31	4.09	4.69	3.65	4.14	4.9	4.99	3.9	4.64	5.69	4.31	4.79	3.49
2w4o	4	5.69	4.29	2.64	3.09	2.14	-0.01	2.89	-5.67	-1.09	0.03	0.75	4.94	1.78	3.27	3.37	3.3	3.85	3.35	3.7	2.74	3.29	3.48	2.95	2.96	4.8	3.78	3.74	4.61	4.25	2.35	4.4	3.96	3.9
2w4q	5.11	3.97	4.02	2.78	2.51	3.14	0.03	3.62	1.41	2.49	2.71	0.08	3.26	3.58	3.14	2.75	4.25	5.02	5.09	5.04	6.05	5.54	3.56	4.75	4.74	3.93	4.03	4.27	3.78	3.95	4.92	3.57	4.31	4.95
2wal	-22.63	-2.88	-38.85	-31.1	-11.33	-54.22	-49.09	-41.23	-66.63	-53.27	-76.29	-98.36	-24.48	-31.56	-13.28	-12.73	-22.16	-23.78	-28.69	-35.89	-29.61	-34.86	-34.56	-47.44	-20.56	-29.23	-42.87	-23.82	-28.53	-40.11	-32.9	-27.18	-30.01	-24.42
2wax	4.14	5.09	3.41	3.74	2.72	2.12	-0.2	0.96	1.73	2.18	0.38	1.18	5.24	2.5	2.82	2.76	4.33	4.04	3.34	4.7	4.16	2.84	2.43	3.29	3.93	3.85	3.09	5.96	5.38	4.64	4.29	4.71	5.32	6.14
2wex	3.15	6.6	4.22	1.31	4.01	-1.56	-1.8	0.64	0.29	0.01	0.19	-14.66	0.45	-0.13	2.18	5.11	0.61	-0.27	1.19	1.42	-2.3	0.45	4.79	4.27	2.87	1.19	0.87	1.26	2.11	1.48	2.58	2.61	1.1	1.36
2wnv	-5.89	5.45	-14.65	-18.26	-0.65	-31.61	-30.33	-25.45	-30.55	-35.61	-72.93	-64.67	-5.73	-16.61	-2.04	-1.54	0.59	-3.72	-10.33	-20.99	-12.06	-12.52	-8.87	-8.54	-6.73	-11.2	-14.51	-23.01	-7.77	-15.59	-18.52	-13.2	-21.42	-12.55
2wo1	3.07	3.46	2.02	1.72	3.84	1.5	0.24	2.62	0.25	0.43	-0.33	0.13	1.81	0.71	2.46	1.52	2.88	2.67	2.77	1.88	3.91	1.45	2.48	1.91	3.51	3.79	3.04	2.77	1.37	6.08	1.61	3.77	3.71	4.06
2woe	4.69	4.7	4.74	4.61	4.12	2.92	0.66	3.54	0.33	-0.64	-1.55	-1.03	3.37	4.24	3.81	4.24	5.41	4.66	4.02	6.12	3.75	3.77	4.09	4.87	5.53	2.69	3.77	5.21	4.4	3.8	3.47	5.09	5.69	4.14
2wor	2.95	3.03	1.97	1.29	2.03	0.65	-1.64	0.67	0.72	0.67	0.95	0.29	1.75	0.99	0.93	1.59	1.81	2.17	4.6	4.67	2.49	1.49	2.75	1.13	2.45	2.4	2.55	2.81	2.52	2.42	3.64	3.06	2.82	3.12
2wqn	1.55	4.7	2.43	0.34	2.91	-0.09	-2.47	0	-0.87	-0.21	-0.96	-0.6	0.8	0.18	0.6	0.83	1.51	2.27	2.79	2.93	1.73	2.54	1.25	1.45	2.43	2.17	1.67	1.56	1.92	2.12	3.36	2.62	2.1	2.07
2wr6	3.39	4.04	-6.22	-4.9	2.7	-12.78	-21.93	-25.28	-26.71	-29.72	-40.11	-37.29	-0.04	-14.47	-4.06	-13.68	-4.69	-7.38	-13.62	-18.61	-23.6	-17.62	-6.58	-0.88	-3.46	-3.72	-7.12	-7.52	1.65	-6.25	-31.25	-7.72	-12.12	-17.68
2wu7	3.64	4.8	2.12	0.57	4.28	-3.4	-5.03	-7.21	-12.32	-12.66	-16.15	-16.92	1.55	-1.07	0.75	0.89	-0.24	-0.37	1.38	1.6	-1.95	-0.87	2.26	2.46	3.27	0.74	2.4	2.55	0.13	1.63	3.63	-1.22	2.14	1.13
2x4z	4.05	4.53	4.79	1.69	3.05	2.11	-0.33	0.83	0.29	0.52	-0.64	0.11	2.19	3.48	2.88	2.69	4.89	4.09	3.49	3.94	3.39	4.41	2.8	3.89	3.83	1.63	2.99	3.52	3.02	5.66	4.13	1.52	2.86	4.61
2x6v	6.34	4.46	3.59	4.26	4.19	2.69	-1.46	1.88	0.84	1.33	-1.06	0.34	3.74	1.85	3.44	3.41	3.83	5.21	4.53	5.38	4.25	4.61	3.61	3.94	4.88	4.03	5.41	5.31	3.98	5.05	6.21	4.58	5.37	4.96
2x7h	3.77	4.93	3.16	1.82	3.93	2.86	-0.08	3.15	1.61	2.07	2.12	0.81	2.17	3.28	2.71	3.49	3.49	4.24	4.17	4.61	2.42	2.63	1.67	1.86	3.2	2.77	4.1	5.18	3.91	4.92	5.45	3.92	3.53	3.83
2x7k	3.8	4.11	3.01	2.51	2.48	2.62	-1.22	2.47	1.62	0.24	0.63	1.21	2.85	3.27	3.31	2.71	1.51	2.88	2.1	2.79	3.27	2.38	2.69	2.73	3.55	3.26	4.15	3.68	4.62	3.98	3.39	2.84	4.6	2.98
2x7o	4.57	5.31	2.65	0.28	1.96	1.51	1.57	2.58	0.27	-0.09	-9.08	0.58	2.51	1.27	2.93	1.86	3.03	3.23	4.34	4.28	4.4	3.78	0.72	3.43	2.43	2.89	2.7	5.71	3.07	2.79	6.49	5.68	4.3	4.67
2x8b	-2.63	4.13	-0.94	-1.78	3.99	-8.57	-15.17	-12.56	-28.76	-21.48	-42.36	-32.34	-0.31	-7.39	0.96	-2.02	-2.92	-9.87	-20.98	-17.96	-27.3	-25.4	2.12	-4.99	3.78	2.5	-0.47	0.42	2.33	-9.96	-9.03	1.17	2.87	-1.58
2xb7	3.3	3	1.96	0.92	3.53	2.35	-0.48	0.56	0.63	0.53	0.4	1.25	2.64	1.43	2.6	1.7	2.64	3.56	3.38	5.36	4.49	2.67	2.67	3.04	1.31	2.19	4.29	2.36	3.03	2.72	5.45	3.68	2.91	2.87
2xbj	3.83	4.11	2.89	2.32	2.97	0.72	-1.63	1.89	-0.97	-0.93	0.48	-0.66	2.7	2.48	2.18	1.4	3.81	4.21	3.09	5.14	5.39	3.28	3.25	2.58	4.94	4.08	2.89	3.47	3.37	4.38	5.05	4.19	3.78	5.63
2xef	4.07	5.01	3.31	3.1	4.36	1.89	-0.27	0.6	1.49	1.22	2.14	-0.6	2.79	3.35	2.63	3.81	3.77	4.96	4.61	5.24	3.08	5.21	4.94	4.08	2.8	4.68	4.31	6.15	2.53	3.61	5.17	4.93	6.01	4.75
2xfo	-0.07	7.29	1.66	-6.02	3.34	-4.96	-9.83	-14.32	-7.61	-22.62	-42.23	-12.59	1.71	-1.29	1.79	0.98	-4.95	2.88	1.81	-0.33	0.45	0.99	-10.38	-1.9	-0.15	2.19	1.81	-1.04	3.09	-0.75	0.35	-18.03	-11.15	-3.99
2xhd	4.59	4.1	2.1	1.15	3.3	0.99	-6.23	-3.48	-6.22	-8.64	-10.07	-7.81	-0.69	1.42	1.07	3.13	4.08	3.75	-1.31	-6.32	0.17	-5.12	2.38	1.29	5.23	3.16	3	3.62	3.77	5.02	6.78	3.48	3.69	5.4
2xk4	3.86	4.56	2.74	1.88	2.41	3.13	0.9	2.26	1.79	1.38	0.07	1.05	2.73	2.98	2.38	2.99	3.39	3.73	2.4	4.02	3.49	2.11	1.79	2.96	3.16	3.12	3.76	2.77	3.22	4.25	4.28	4.75	4.21	3.97
2xwc	3.09	4.78	1.51	1.44	2.91	1.77	-1.86	2.16	1.17	-0.3	0.44	0.64	2.13	0.58	1.89	2.18	2.4	2.29	2.5	3.03	1.7	1.8	1.39	2.09	2.04	1.47	3.11	2.03	2.69	3.71	3.11	4.26	3.51	3.16
2y7j	4.56	6.42	2.06	0.85	2.53	3.6	-3.02	1.05	0.21	-0.88	-0.54	-0.09	2.97	0.78	3.01	2.64	4.98	4.08	4.63	5.13	4.36	3.92	2.21	1.49	3.76	2.27	1.52	2.72	2.94	2.21	3.82	3.07	3.23	3.12
2z65	3.67	4.28	2.76	1.9	1.43	1.28	-1.09	0.75	-0.12	0.8	1.34	1.88	1.21	1.21	0.48	0.7	2.07	2.5	1.64	4.77	1.97	2.67	1.35	3.96	1.19	2.58	3.21	3.68	2.43	2.26	2.22	3.95	3.41	3.03
2z7x	2.83	5.54	4.29	-3.95	4.75	-5.69	-6.75	-19.13	-4.35	-19.04	-23.3	-23.75	2.85	-2.78	1.84	1.5	2.11	-0.04	-0.17	-3.24	-1.38	-1.81	-1.59	0.01	3.01	0.87	-11.81	4.09	4.03	2.25	5.48	-0.66	-1.19	-1.65
2z8i	4.51	5.56	3	1.41	3.74	1.93	0.7	2.01	2.07	-4.08	1.18	0.5	3.43	1.37	3.51	3.13	3.75	4.53	2.35	4.97	0.25	2.1	2.27	3.18	3.39	4.88	3.47	0.64	3.92	3.16	1.29	0.01	1.93	3.19
2zdx	4.92	4.52	2.87	3.02	4.94	4.33	-0.26	2.23	1.92	0.39	1.77	3.39	2.21	4.49	2.7	2.59	4.97	5.07	4.31	5.8	6.06	0.39	3.44	3.68	3.06	3.1	3.04	4.12	2.92	3.93	4.25	3.57	4.24	4.02
2zks	2.66	3.6	2.81	-1.13	3.34	-13.82	-3.9	-8.81	-7.08	-8.23	-2.51	-8.08	0.09	-0.3	1.14	1.52	-2.14	-2.18	-2.56	-9	-8.1	-11.01	3.06	1.86	2.5	3.59	4.87	1.71	3.52	2.82	1.58	2.78	1.6	1.17
2znt	1.62	6.34	-6.71	-4.49	3.73	-18.63	-11.34	-22.94	-26.52	-37.1	-45.14	-43.04	1.39	-7.9	-4.37	-5.72	-0.52	-2.42	-0.47	-27.65	-5.7	-22.09	0.2	-6.14	-4.71	-8.04	-14.57	-13.97	-3.11	-9.34	-1.45	-9.32	-1.37	-7.82
2zoq	2.64	3.6	0.52	1.41	3.15	0.42	-3.77	-4.84	-8.48	-7.88	-8.16	-10.89	2.5	0.22	1.2	1.21	2.35	-0.45	2.75	1.18	1.05	1.88	-0.82	-2.26	2.05	2.18	2.47	0.62	2.35	0.8	2.34	0.88	-2.26	3.78
2zv2	3.58	4.32	4.16	2.4	3.48	-5.28	-6.27	-13.01	-11.11	-14.34	-4.92	-2.17	4.31	0.74	2.06	3.72	1.79	2.69	1.97	-8.17	-1.98	2.53	4.37	3.45	7.37	3.36	2.02	2.83	3.41	1.37	4.2	2.05	4.38	1.75
3a4o	1.32	4.29	2.18	0.52	2.15	1.38	-2.73	0.79	1.22	0.13	0.02	1.3	1.74	1.27	1.51	1.1	3.31	2.27	1.77	3.22	1.7	2.17	1.82	0.62	1.36	1.97	1.35	0.9	1.72	1.75	2.28	1	1.4	1.25
3a60	2.86	3.26	1.68	0.59	1.73	0.86	-2.38	0.28	0.25	-0.26	-2.59	-1	1.09	1.59	1.19	0.73	1.99	3.67	2.21	4.61	1.73	3.23	2.75	1.46	1.24	2.22	0.33	1.15	1.37	-3.62	1.7	-1.01	1.65	0.9
3a7e	4.06	3.85	1.52	1.17	2.34	1.64	-3.17	-0.57	-0.37	-0.24	-1.08	0.28	1.33	1.61	0.2	1.28	1.88	1.44	1.43	3.48	0.3	1.28	4.01	3.24	1.38	1.72	2.12	2.41	1.68	3	1.49	0.76	2.21	3.16
3a7h	3.24	4.69	2.04	1.45	2.77	1.75	-2.33	1.01	-0.67	-0.64	-0.42	0.65	2.92	1.11	1.29	0.36	2.62	2.72	2.1	3.16	2.88	2.55	2.39	1.38	1.54	2.04	2.35	1.56	2.5	1.72	2.05	-0.81	1.92	0.36
3acl	5.15	5.75	3.5	0.57	5.23	3.15	-2.12	0.89	2.95	0.8	-31.2	2.54	4.29	2.22	3.01	3.09	4.77	4.73	5.15	5.32	5.45	5.5	4.83	3.78	4.3	2.75	4.18	4.53	3.01	3.27	4.61	5.45	4.5	4.65
3agm	3.22	5.34	1.11	0.51	2.39	0.27	-2.43	-0.09	0.97	1.02	1.34	1.13	0.43	2.81	1.4	1.91	3.85	2.96	3.2	5.22	2.09	2.83	3.33	2.15	1.46	2.42	3	3.93	2.13	4.52	6.41	3.37	3.05	3.85
3ant	5.34	4.62	1.58	2.62	3.64	4.57	0.77	2.33	0.94	-0.29	-4.68	-1	4.31	2.15	4.32	4.17	4.58	4.5	4.74	5.32	4.85	4.39	3.41	4.59	4.15	4.71	3.31	5.2	4.56	2.1	5.53	2.79	3.24	3.88
3ap4	2.78	3.82	3.03	1.94	4.63	2.27	-0.27	2.25	-0.07	-0.18	-16.94	1.3	4.4	2.06	3.03	3.39	4.49	4.2	4.09	4.54	4.25	3.79	3.59	4.37	3.09	2.92	2.26	1.83	1.72	2.95	3.13	0.64	4.67	3.18
3b6h	3.22	3.42	3.48	1.34	4.25	2.24	0.47	2.76	2.26	1.5	1.22	0.75	2.7	2.09	1.84	2.14	3.58	3.27	2.34	3.33	2.86	2.54	2.63	3.29	2.17	3.59	4.36	3.19	3.26	4.5	4.41	5.08	3.11	3.2
3b6r	3.32	4.81	1.53	3.06	2.83	-2.9	-6.39	-4	-11.38	-11.04	-11.31	-18.33	1.3	2.16	2.47	2.85	2.48	3.94	2.65	3.38	0.85	3.52	0.29	-0.79	3.02	2.93	2.83	4.27	2.79	4.71	2.72	2.37	2.43	2.48
3b8z	5.42	4.97	3.11	1.09	3.63	-1.41	-1.55	1.4	-0.25	0.95	-0.58	0.14	1.15	3.03	3.63	4.06	4.1	3.09	3.69	3.51	4.91	5.04	1.94	1.86	2.4	3.61	3.21	4.4	3.09	3.77	0.51	3.55	1.56	4.07
3bhh	4.02	5.26	2.15	2.35	3.07	2.98	-1.07	2.87	-1.44	-7.84	-8.11	2.07	4.12	1.55	2.52	2.01	2.41	3.7	2.41	4.65	3.96	2.52	4.07	3.84	2.42	3.72	4.19	2.84	3.4	2.89	2.98	3.95	3.1	4.86
3bho	3.18	5.85	4.21	2.13	3.05	3.15	-0.35	4.72	3.34	1.69	2.77	3.23	4.48	2.33	2.39	3.55	4.53	3.62	3.49	4.06	4.64	3.36	3.9	3.64	3.47	3.65	4.97	4.92	4.27	3.31	4.71	4.78	5.91	5.81
3bhy	3.75	4.23	3.32	3.72	2.29	1.76	-0.44	2.59	2.89	1.6	3.33	1.58	2.89	2.11	2.75	2.77	3.22	3.19	3.63	3.69	4.11	1.92	2.89	2.95	4.68	3.03	3.68	2.62	2.79	5.66	5.33	2.26	4.11	3.4
3bkb	2.57	5.22	0.52	1.58	2.41	0.47	-3.52	-0.11	-3.21	-2.48	-3.24	0.3	2.06	0.81	1.52	0.92	2.66	3.93	4.19	2.46	2.19	1	0.71	1.56	1.15	2.53	0.78	1.54	2.2	1.38	2.01	1.5	1	2.52
3bpr	4.52	4.55	3.63	1.45	2.79	1.08	-0.44	3.34	0.9	0.23	1.7	0.71	2.54	1.93	2.06	3.75	3.38	2.55	3.17	5.16	3.37	4.63	2.72	2.65	2.7	3.01	2.9	3.71	4.37	3.82	3.73	3.01	3.35	2.64
3bxz	1.7	2.87	1.39	0.18	1.18	1.41	-1.44	0.17	-0.4	-1.17	-0.95	-0.38	2.12	2.07	1.53	1.21	2.77	2.08	1.74	3.28	3.04	2.17	1.27	1.23	0.46	1.52	1.75	2.06	1.62	1.86	2.74	2.6	1.83	1.8
3bz3	3.62	4.5	3.02	1.67	2.78	1.61	-0.49	1.69	-0.1	0.97	1.72	-0.06	2.96	4.39	3.18	2.49	2.98	2.58	2.38	3.25	2.93	2.61	3.3	3.92	3.73	1.53	3.76	1.04	2.65	1.57	3.45	2	2.8	3.17
3c0z	5.19	5.46	3.79	0.4	3.55	-10.52	-5.73	-2.26	-8.97	-8.96	-15.88	-37.17	1.82	1.51	0.97	1.39	4.61	2.2	2.39	3.22	1.99	2.07	1.56	2.38	2.35	2.49	3.8	4.13	0.63	4.76	2.4	3.59	3.44	3.26
3c2l	3.86	4.84	1.72	1.04	4.58	3.11	2.35	2.75	0.8	0.51	0.39	1.79	3.13	3.19	3.33	2.82	2.95	3.06	3.59	5.53	5.12	3.08	2.9	1.18	3.25	2.87	3.84	4.38	3.71	4.3	4.69	5.29	4.41	4.13
3c5t	0.99	2.71	2.55	1.95	1.57	3.75	-1.96	0.71	-0.95	-0.73	-0.14	-0.77	3.33	0.32	0.43	0.85	1.92	2.12	1.93	2.24	2.6	1.23	1.4	1.56	1.76	1.78	2.22	2.05	2.21	3.48	2.18	1.99	2.64	1.87
3cbp	3.16	3.6	2.12	1.73	2.98	4.52	-1.13	2.35	1.71	-0.08	0.42	1.47	3.14	2.96	1.25	2.39	2.24	3.52	3.29	4.94	1.56	2.82	2.62	2.81	2.5	2.36	3.32	6.26	2.16	2.43	3.38	2.54	4.97	4.93
3ckl	1.95	4.37	-4.32	-13.18	0.77	-9.82	-26.24	-25.13	-18.85	-39.11	-51.28	-51.54	-6.93	-15.55	-5.83	-7.82	-4.97	-4.32	-7.99	-12.28	-4.42	-4.74	-9.11	-8.31	-0.51	-7.99	-6.3	-11.53	-4.38	-9.79	-9.48	-9.17	-6.75	-9.32
3cm2	4.48	3.9	5.32	3.24	3.42	3.6	1.16	2.69	-1.73	-1.81	-1.32	2.21	4.73	2.86	3.83	5.51	4.7	5.77	3.97	4.04	4.1	3.02	3.49	2.95	4.15	3.82	2.21	3.29	3.78	3.25	4.3	2.59	2.81	3.14
3coi	2.89	3.47	2.29	0.79	2.63	0.25	-1.99	0.45	-1.91	-1.01	-0.61	-0.03	1.45	0.37	0.78	2.16	2.17	1.66	1.79	3.12	1.62	2.18	0.14	0.42	1.15	2.82	2.75	2.3	2.24	0.75	2.34	3.29	1.84	3.48
3cok	3.77	3.29	1.35	-0.2	1.8	0.89	-0.8	0.36	-0.92	-0.52	-0.56	-0.05	2.1	1.61	0.06	1.76	1.94	3.6	1.24	2.66	1.71	2.69	1.75	1.53	2.21	1.86	1.98	3.08	1.76	2.79	3.2	4.01	4.05	3.6
3com	2.79	2.82	1.54	0.13	2.17	1.65	-1.85	0.75	-1.06	-0.77	-0.36	0.03	2.75	1.21	1.63	2.04	3.21	3.38	3.56	3.1	3.33	1.72	1.62	2.08	1.98	1.5	1.38	1.39	1.68	2.9	1.09	1.78	1.58	1.92
3csh	5.09	6.54	3.22	1.43	2.71	2.91	-0.37	1.84	1.07	1.37	2.23	1.42	2.74	2.14	1.52	3.66	3.06	3.11	3.28	3.79	3.88	3.04	1.71	2.42	3.48	4.91	3.38	3.9	3.15	1.73	4.09	3.89	5.17	4.72
3d5k	0.62	1.5	1.17	1.03	1.58	1.49	-2.32	0.18	-1.37	0.78	0.36	-0.01	1.24	1.05	0.41	0.16	2.75	2.47	2.48	2.57	2.67	2.39	0.78	0.23	1.16	1.88	2.02	1.09	1.61	1.92	1.71	2.52	1.17	2.6
3d67	1.61	4.89	-10.84	-12.53	4.42	-23.17	-21.96	-27.08	-30.02	-30.74	-55.1	-33.12	-2.48	-14.06	-9.92	-6.89	0.29	1.9	-1.66	-7.54	-13.73	-13.96	-2.85	-2.71	-4.51	-12.2	-14.24	-13.71	-8.2	-15.48	-23.65	-12.67	-10.59	-11.46
3d94	4.36	4.98	3.04	2.57	3.29	2.3	-0.23	3.73	0.13	-0.09	0.6	-1.29	3.92	1.34	2.76	2.88	4.96	4.31	3.97	3.13	4.14	2.57	3.67	4.62	3.78	4.02	4.46	4.68	3.78	4.08	6.36	3.39	3.42	3.72
3d9s	2.56	4.29	1.39	-0.1	2.6	1.55	-1.64	2.13	0.53	0.12	-0.21	-1.75	1	1.41	3.7	2.21	1.68	1.22	0.13	-0.85	-2.8	0.02	1.18	1.27	3.35	1.61	1.66	2.26	2.01	3.67	3.58	2.6	2.24	4.6
3da2	3.93	5.33	3.4	3.34	4.61	4.18	-1.72	4.05	1.62	0.08	-1.82	2.05	3.61	3.43	3.77	2.68	3.72	3.57	4.49	4.86	4.1	2.94	4.88	4.87	3.62	2.55	3.9	3.1	3.72	4.81	3.3	3.21	3.87	5.11
3ddu	3.17	5.08	1.99	1.13	3.85	4.11	-1.25	1.65	2.13	0.68	2.6	3.95	2.93	1.77	2.2	2.15	3.42	3.75	4.83	3.01	3.73	3.99	3.09	2.48	1.29	2.22	4.07	4.06	2.96	6.77	4.94	4.79	3.39	4.84
3deg	3.44	6.18	3.82	0.55	3.12	3.04	-2.01	0.3	-6.06	-1.66	-1.71	-0.66	0.68	0.93	4.06	3.71	4.44	2.52	4.57	4.06	2.35	2.37	2.06	1.59	2.35	2.13	3.99	4.23	5.12	2.65	2.27	2.67	4.85	3.94
3dh4	3.12	4.3	-0.08	0.96	3.57	-6.75	-7.52	-11.71	-11.57	-14.11	-17.92	-19.69	0.04	-2.48	1.49	-2.25	1.07	1.95	0.49	-3	1.78	1	-0.69	-0.08	1.48	0.62	-5.68	-3.72	0.42	-2.96	-2.95	-8.69	-5.92	-2.97
3djy	5.02	5.13	4.12	1.97	3.91	2.81	-4.84	2.44	-0.25	2.36	0.25	3.7	3.22	2.15	2.93	3.34	3.59	4.55	1.76	2.26	-0.33	2.56	3.17	2.58	4.83	3.43	2.84	4.54	4.82	3.13	2	4.51	4.36	2.94
3dko	4.03	3.74	3.45	3.61	3.13	1.87	-2.26	1.34	1.08	0.15	1.41	-7.61	4.02	4.14	4.22	2.57	3.9	3.42	1.79	3.14	1.54	4.37	3.83	3.62	4.19	3.73	3.52	2.5	4.74	3.16	-1.41	2.63	4.01	3.22
3dl9	4.09	4.92	-0.49	-3.49	4.29	-7.52	-6.23	-5.93	-15.98	-14.12	-25.56	-23.1	4.44	-0.06	3.2	1.36	4.18	3.51	4.8	5.42	5.41	3.91	4.02	3.87	1.61	4.65	2.8	2.33	4.92	1.92	1.96	2.04	-0.04	1.53
3dls	2.9	3.52	2.13	0.11	2.29	0.31	-1.62	0.18	-1.7	-1.76	-1.35	-1.8	1.2	0.95	2.27	2.13	2.74	1.76	2.11	3.02	2.73	1.38	1.43	1.33	1.03	1.3	1.64	1.15	0.89	0.54	2.32	2.06	0.75	0.48
3dpf	4.65	5.5	2.36	2.14	3.9	0.02	-1.14	3	-0.02	-1.44	0.02	0.24	2.61	1.45	1.39	1.75	4.15	3.58	4.52	4.3	1.82	3.6	4.39	5.11	1.53	2.8	3.2	2.67	2.53	2.36	5.4	4.77	5.45	5.86
3dtc	2.03	5.52	0.95	-2.21	3.9	-1.01	-13.45	-5.37	-3.28	-4.3	-17.18	-21.64	1.42	2.37	3.99	2.55	1.21	1.38	1.06	-6.4	1.89	-3.42	1.75	1.64	3.17	2.51	-0.17	2.25	3.68	-3.33	0.46	2.43	0.56	0.26
3dwb	4.04	6.31	1.67	1.42	2.91	3.3	-1.43	2.02	1.1	1.16	1.8	1.49	2.07	4.41	4.15	1.66	4.04	3.72	4.37	2.51	3.86	4.4	2.94	1.82	3.93	3.09	3.62	3.91	3.3	4.02	4.3	3.04	4.49	4.34
3dyl	5.51	6.14	3.38	2.88	3.76	2.21	-0.45	3.92	0.01	1.86	1.57	0.83	3.54	4.23	4.17	3.5	5.32	3.54	3.32	6.93	4.87	3.72	3.62	3.92	2.81	4.58	4.58	4.76	4.53	5.25	5.24	5.46	4.73	5.64
3dzi	4.12	4.47	2.31	2.69	3.04	2.82	-0.53	3.08	0.79	1.7	2.64	2.27	3.07	2.34	2.21	2.54	3.12	4.05	4.31	4.56	4.06	3.61	2.56	2.6	2.78	3.14	3.6	4.52	4.48	4.02	4.2	3.32	4.01	3.38
3e0p	3.83	5.37	1.55	3.09	3.29	2.2	0.22	0.91	1.02	1.21	-0.29	2.26	2.88	1.38	1.53	1.25	2.99	2.23	3.17	3.25	4.08	3.71	2.36	2.88	1.56	1.81	3.34	4.68	2	4.84	5.02	2.84	2.59	3.38
3e3b	3.41	3.84	4.93	1.26	3.31	3.43	-1.92	2.49	1.76	1.52	0.91	1.21	3.21	2.27	3.21	3.8	3.79	4.06	4.13	3.96	3.59	3.38	1.55	2.3	3.53	3.39	4.45	3.85	4.1	2.99	4.5	3.42	5.35	4.42
3e4a	4.34	4.84	2.99	2.93	1.99	1.35	-0.48	1.64	0.82	0.91	1.03	2.89	3.59	2.02	1.54	1.9	2.71	2.54	3.58	4.17	3.06	3.12	1.89	2.01	3.12	2.67	2.07	3.48	3.8	3.91	3.42	3.93	4.2	3.2
3e5a	3.64	4.11	2.74	2.59	3.35	2.69	-1.26	1.26	0.02	0.33	0.16	0.67	4.07	2.91	1.86	3.37	2.71	2.94	3.37	3.08	3.46	3.08	3.14	3.68	2	2.57	3.77	4.78	3.75	4.43	4.74	4.57	4.63	5.06
3e6i	3.78	3.66	3.33	-2.14	4.28	0.1	-7.67	-6.31	-6.52	-8.46	-13.99	-13.72	4.33	0.41	1.29	2.86	3.51	2.95	-0.04	1.8	-11.11	-3.74	-2.05	-1.31	4.53	5.9	5.34	5.04	5.63	6.09	-0.5	6.89	6.2	6.94
3e7e	3.45	4.37	-0.21	2.08	2.49	0.02	-3.16	-1.54	-1.15	-4.64	-3.67	-2.11	1.43	1.13	2.05	2.09	0.84	2.49	-0.15	1.86	2.25	2.06	0.19	0.18	2.41	1.9	-0.16	-2.84	1.61	1	3.31	1.22	-3.12	-0.55
3e7g	3.18	4.92	4.53	2.48	3.29	3.01	0.45	2.43	3.05	0.62	1.18	2.42	3.1	2.21	2.05	2.06	4.69	4.81	4.3	4.11	3.76	3.51	2.77	4.55	5.45	5.01	4.95	3.43	4.85	2.6	4.47	5.15	5.07	5.13
3e7v	2.74	4.7	2.04	-6.33	2.47	-2.37	-5.79	-24.67	-14.92	-15.43	-10.33	-19.61	0.92	-2.23	1.74	2.35	1.5	0.57	1.82	2.2	2.06	-1.91	3.53	3.37	3.58	4.04	4.72	3.16	4.01	0.59	4.43	4.5	4.96	3.1
3e8d	4.23	5.5	3.24	2.43	4.04	1.23	0.94	3.03	5.59	3.99	-10	1.65	3.13	1.65	1.24	3.15	4.9	4.94	4.39	5.21	4.3	3.94	3.83	3.51	2.71	3.21	4.2	3.5	3.41	4	3.78	3.33	2.86	3.86
3ecr	3.28	4.62	3.76	3.83	3.28	2	0.22	4.68	0.3	-0.61	-6	0.51	3.08	2.91	2.07	3.1	3.74	3.97	2.67	4.22	3.3	2.84	4.32	4.16	2.83	3.08	3.02	4.98	3.41	4.81	5.41	5.25	4.23	5.58
3efj	3.34	4.12	2.62	1.61	2.65	3.23	-1.81	3.16	0.33	0.13	1.31	2.83	1.92	2.91	1.21	2.11	2.36	2.28	1.83	3.76	1.45	2.39	2.15	1.81	1.95	1.46	3.61	4.93	1.54	2.34	3.34	5.26	3.16	4.23
3eml	3.52	5.75	5.05	1.2	5.72	2.28	-5.53	2.55	-9.08	-24.07	-18.56	-0.94	2.4	1.46	2.77	3.53	4.64	3.72	4.91	5.53	5.53	3.75	2.91	2.74	4.41	4.02	4.1	5.87	5.06	1.77	2.19	1.14	4.63	0.55
3enm	3.21	4.5	1.9	3.32	1.86	1.03	-1.91	1.87	0.7	0.54	0.55	1.2	1.07	2.16	1.21	0.54	4.23	3.65	3.16	3.97	3.21	2.94	0.97	1.06	2.47	2.25	3.39	3.83	2.77	2.74	2.58	3.6	2.48	3.27
3eqc	6.69	5.33	4.94	2.44	4.86	1.59	0.13	0.61	-0.85	-1.33	-4.88	-0.93	4.55	5.69	3.53	4.26	4.39	6.36	5.13	7.08	7.15	6.95	5.25	5.69	3.24	3.48	3.04	4.16	3.39	4.75	5	4.86	4.19	4.14
3eqm	5.02	5.28	2.77	3.51	4.33	3.65	0.22	2.97	3.1	0.36	1.3	1.53	3.84	2.38	2.81	2.86	3.05	4.41	4.62	-1	-0.25	0.15	2.57	2.03	4.98	3.4	2.7	3.42	3.7	3.88	0.59	3.57	4.92	3
3eqr	5.64	4.6	3.77	2.22	1.47	2.02	0.46	1.3	0.5	0.66	-29.38	-2.11	2.48	1.81	1.88	1.92	3.14	4.19	2.95	3.2	2.92	1.84	2.27	2.22	2.2	4.1	3.01	2.18	3.4	2.06	1.28	2.1	2.44	0.23
3eta	4.37	5.07	2.9	1.06	2.67	2.51	-0.66	1.28	0.28	0.18	-0.47	0.92	3.34	1.05	2.73	1.58	3.19	3.43	3.33	3.65	3.03	1.37	2.8	1.43	4.03	3.14	2.36	3.77	3.9	4.63	4.59	3.04	4.32	3.27
3eu7	3.9	5.34	3.07	2.47	4.45	2.19	-1.86	1.76	1.03	2.64	1.6	3.18	3.87	0.82	2.73	1.93	4.27	3.74	2.9	2.62	4.04	2.12	2.02	3.06	3.35	3.79	3.25	4.55	3.96	-2.84	5.06	-2.66	3.61	1.62
3eyc	1.88	3.92	-14.38	-14.72	3.46	-5.68	-7.1	-14.68	-24.35	-19.88	-18.44	-29.26	-0.85	4.81	-5.5	1.29	-3.22	5.5	-3.23	-5.17	-4.48	-5.4	-1.92	-3.92	-3.8	-0.82	-7.65	-14.79	-4.47	-16.34	-11.7	2.21	-11.77	2.41
3eyg	2.66	3.78	1.52	-0.41	2.36	0.83	-4.65	0.03	-0.38	-1.66	-4.52	-4.33	3.37	2.46	2.51	2.27	2.98	2.82	3.37	1.42	0.42	1.19	2.99	3.56	3.63	3.01	2.93	1.69	2.84	3.39	2.92	1.41	4.06	2.28
3f1o	-6.31	3.75	-14.31	-14.17	3.82	-29.3	-24.56	-31.64	-58.37	-58.03	-65.27	-68.64	-8.69	-33.01	-17.19	-20.02	-8.66	-14.69	-26.03	-36.72	-30.44	-30.38	-11.76	-19.4	-5.15	-9.89	-15.28	-22.72	-6.81	-20	-26.28	-16.13	-17.37	-19.29
3f7b	4.37	3.86	3.86	0.18	3.97	-0.96	-1.78	1.7	0.42	-6.53	-0.78	2.36	1.23	2.07	3.31	2.36	1.57	3.17	3.06	2.46	4.4	2.38	3.33	2.03	3.93	4.17	3.16	5.87	5.77	4.29	3.49	4.94	4.63	4.72
3f81	3.96	3.75	3.66	1	2.18	1.98	-1.25	1.76	-1.9	-1.82	-1.71	0.06	2.39	1.53	4.26	4.62	1.64	0.98	2.06	1.22	3.3	3.3	2.09	1.92	3.1	3.55	3.59	2.03	3.66	4.47	4.26	3.95	4.1	4.01
3f96	2.47	3.84	2.55	2.4	3.07	3.08	-6.12	0.86	2.4	2.65	2.89	1.94	3.21	1.78	2.61	3.43	3.85	2.65	3.44	2.68	2.22	1.5	2.1	2.93	3.05	3.81	3.31	3.87	3.18	3.78	4.18	3.91	4.23	3.92
3fap	5.03	4.29	3.87	2.8	2.98	3.83	-0.3	4.97	1.41	-1.03	1.86	-0.67	5.27	4.55	4.08	3.44	3.8	5.52	4.18	4.29	4.09	3.02	3.39	3.14	2.84	3.3	3.48	4.17	3.44	6.02	4.06	3.49	5.46	4.18
3fc6	1.66	4.76	5.69	-0.33	3.45	0.36	-15.39	-7.39	-18.35	-17.48	-21.64	-20.89	3.71	-2.7	3.1	-0.96	3.21	-0.34	1.45	3.85	-4.02	-2.95	2.83	-3.96	3.98	5.77	-15.28	6.15	5.49	3.49	-14.73	-5.06	4.08	3.63
3fcl	4.35	5.55	3.71	2.23	3.47	2.37	-0.79	3.31	2.46	0.9	2.64	3.59	3.5	4.25	3.98	4.04	3.95	4.18	5.49	4.92	4.41	4.77	4.03	4.05	4.13	3.06	3.69	6.1	5.49	3.8	4.06	5.18	4.05	5.63
3ff6	4.76	4.25	2.64	1.29	3.13	5.44	-1.25	1.58	4.22	1.68	0.58	0.94	2.21	2.16	2.82	2.51	6.05	5.98	6.41	6.71	5.07	4.72	2.15	2.19	2.31	2.62	2.76	3.09	2.95	4.3	3.11	3.87	4.36	2.56
3fme	2.08	2.72	2.43	0.39	2.33	1.05	-1.94	-0.31	-0.59	-1.63	-0.06	-3.16	0.9	1.1	0.7	2.47	2.25	3.04	3.47	3.64	2	2.36	1.53	1.74	1.23	1.87	1.99	1.89	1.58	2.83	2.78	1.51	2.16	2.82
3fqe	2.05	4.03	2.09	2.66	3.63	0.18	-1.24	-1.51	0.36	0.24	-11.12	0.45	2.3	1.68	1.04	0.87	2.25	2.46	3.77	3.15	3.44	3.01	2.96	3.34	4.82	1.9	2.83	3.49	2.25	1.9	5.01	1.06	3.22	3.02
3frj	5.62	4.57	3.96	3.36	4.41	3.27	-0.49	2.17	0.08	-4.65	-3.96	-8.31	3.89	3.71	3.31	4.47	4.59	3.77	4.49	5.04	3.4	3.62	3.51	3.67	3.87	4.1	2.83	5.2	4.13	2.43	3.63	3.01	3.96	3.53
3fwl	5.9	4.39	3.05	0.94	2.74	1.99	0.14	0.96	0.12	0.01	2.37	1.97	3.18	2.15	1.79	1.22	4.03	4.07	6.34	5.18	7.04	3.96	3.65	2.24	3.64	4.14	3.65	3.58	3.22	2.66	4.83	2.94	3.61	2.57
3fxw	2.54	5.39	2.95	0.95	1.8	2.37	-1.66	1.49	1.84	0.82	-8.76	-5.33	1.53	1.85	2.54	2.29	3.8	3.55	3.26	4.71	2.52	2.59	3.19	3.47	3.09	5.02	5.39	7.65	4.59	5.13	4.53	5.69	5.94	3.08
3fzm	4.05	5.88	4.17	2.59	4.38	3.18	-0.76	3.03	3.44	1.3	2.84	2.62	2.81	2.98	2.43	2.92	3.94	3.38	4.51	6.84	5.1	3.6	4.52	3.78	1.78	4.03	4.86	4.76	4.88	4.76	5	4.53	4.97	5.24
3fzt	3.9	5.67	4.16	0.24	3.16	1.81	1.15	-2.19	1.03	1.57	-15.45	-2.09	2.1	1.8	3.92	3.95	2.51	4.7	0.58	0.15	2.08	-0.38	1.03	0.93	2.01	3.29	0.65	-0.28	2.02	0.85	3.54	-2.56	3.84	2.55
3g33	2.38	4.51	0.66	1.71	2.63	-0.59	-3.09	-3.2	-1.52	-1.68	-2.72	-3.09	0.48	-0.02	0.88	1.31	2	2.33	3.11	2.42	2.06	1.56	1.83	1.68	2.23	3.13	-1.14	3.3	4.03	0.49	2.66	2.52	3.11	1.43
3g3n	4.49	5.11	3.35	2.02	4.51	4.35	-0.53	2.17	2.51	2.74	1.81	-0.25	3.41	5.18	3.85	3.55	5.16	4.46	2.67	2.23	3.56	2.85	3.15	3.56	3.46	4.84	4.19	3.14	4.42	4.67	5.62	4.79	4.78	4.93
3g45	4.41	4.37	3.91	4.18	4.08	-0.84	-6.49	-6.45	-12.92	-13.68	-24.21	-25.92	4.87	3.23	4.96	3.63	6.22	4.09	4.48	2.18	-1.02	0.15	3.47	3.57	4.72	4.89	4.82	6.14	4.88	4.89	4.62	5	5.96	6.3
3g5k	4.08	6.37	3.57	2.13	4.54	3	-0.45	1.17	1.51	1.54	2.3	2.41	2.31	2.81	2.43	4.18	3.45	4.66	4.47	3.82	4.41	2.83	3.58	4.54	4.39	5.83	6.36	4.77	3.8	4.69	3.28	5.19	4.51	3.22
3g7b	3.98	5.84	3.84	4.03	4.66	1.55	-0.32	1.66	1.01	3.26	0.95	-0.48	4.22	2.59	2.87	3.21	4.36	3.33	4.12	4.1	4.57	2.74	3.72	4.15	2	2.15	3.97	3.68	4.08	4.36	2.68	3.86	4.08	4.1
3g7e	5.53	6.55	5.75	3.86	3.69	2.98	-2.27	-2.67	-6.57	-5.99	-7.67	-7.5	3.91	5.25	5.64	5.15	3.99	3.52	2.21	2.12	2.28	-0.63	3.74	4.05	3.31	4.5	5.52	5.57	5.06	2.51	4.28	2.38	3.01	5.1
3g7w	3.89	5.77	2.51	3.25	2.58	3.31	0.28	3.12	0.38	1.45	3.54	1.84	4.29	3.37	1.8	2.54	4.92	3.97	5.2	7.27	4.8	4.43	2.45	2.3	2.62	3.86	4.47	4.42	4.17	4.12	4.43	4.02	3.86	4.16
3gal	3.11	5.19	1.82	0.13	3.07	1.86	-0.51	1.51	0.67	-1	0.71	0.79	2.64	1.1	2.49	2.66	2.83	3.38	2.57	2.5	2.48	2.91	1.47	2.68	2.74	2.46	2.4	2.68	2.35	2	4.02	2.58	2.09	4.21
3gd7	4.52	4.86	2.52	3.86	3.04	3.99	1.53	3.13	2.02	1.18	1.49	3.78	3.53	3.43	2.61	3.2	2.94	2.79	3.53	6.34	4.92	2.91	3.61	3.43	3.47	4.8	3.68	4.61	3.99	4.68	4.22	5.27	4.2	5.98
3gkj	2.26	4.66	2.76	1.81	2.48	-0.61	-6.08	-4.89	-13.33	-20.73	-26.93	-35.26	3.15	-0.2	3.25	1.9	2.17	3.13	3.7	1.5	3.19	1.28	1.93	-0.12	1.68	3.79	4.13	3.67	3.96	3.82	1.46	3.88	2.55	3.64
3glt	4.91	5.75	3.32	3.97	4.55	-0.52	-1.39	2.44	-6.79	-4.63	-3.95	-8.46	4.15	1.27	5.52	4.05	4.51	4.15	4.45	4.51	3.36	2.74	2.85	1.36	4.21	4.31	3.05	5.52	4.54	4.63	3.47	4.69	3.83	4.06
3gp0	3.41	5.52	4.17	2.5	4.73	2.9	-0.16	2.47	0.43	-0.99	-3.7	2.52	3.85	4.13	3.55	3.41	3.26	4	3.14	3.3	3.77	3.17	5.39	4.72	3.28	2.91	3.28	3.12	3.35	2.85	5.46	6.15	3.73	3.64
3gqy	4.98	4.96	4.4	2.71	4.07	7.75	-0.81	1.59	2.49	1.92	3.67	0.67	3.75	5.4	3.46	4.37	3.66	4.38	3.3	0.84	-1.85	1.54	2.82	2.58	3.75	3.87	4.84	4.63	3.93	5.61	5.25	6.72	3.38	0.88
3gu8	5.57	4.18	1.62	2.81	3.67	-3.68	-6.19	-5.56	-16.47	-6.91	-20.36	-18.78	3.12	3.07	2.79	3.25	2.01	1.68	1.85	2.37	2.73	2.54	3.6	3.49	4.03	4.22	3.3	3.16	2.65	3.46	5.02	3.88	5.17	2.66
3gur	3.52	3.94	1.28	2.1	3.39	2.64	0.33	0.93	0.78	0.67	0.91	1.58	3.27	2.63	1.56	1.16	3.43	3.82	3.97	3.95	2.81	3.98	3.4	3.64	4.12	3.58	3.55	2.54	3.66	2.94	2.86	3.7	2.94	3.23
3gvu	2.15	5.85	3.46	-2.43	5.67	1.89	-9.48	-4.55	-6.08	-6.07	-39.52	-9.38	3.77	-1.05	1.89	2.56	1.5	2.07	0.34	-4.16	0.25	0.46	3.34	2.11	2.62	3.08	3.35	-5.66	3.46	4.08	-17.71	-13.31	3.94	2.26
3gxe	2.6	2.95	1.66	1.28	2.53	1.5	-2.54	-0.01	-0.29	-0.13	-0.39	1.22	0.96	2.21	1.41	1.58	0.95	1.25	1.4	3	2.02	1.16	1.79	1.48	2.15	3.15	3.52	2.75	1.53	2.49	1.31	1.84	1.57	2.04
3gxt	3.36	4.16	2.62	1.33	4.1	2.53	-7.64	-0.78	-1.35	-1.08	-2.09	1.86	-2.26	1.08	1.66	1.53	2.71	0.2	-0.36	1.62	-1.29	-4.01	2.37	3.52	2.33	4.14	3.38	3.05	3.19	4.2	2.33	2.12	-0.24	1.4
3gzn	5.29	4.63	3.43	3.56	3.06	2.99	-1.12	1.61	2.58	0.58	-2.05	0.36	2.77	2.16	4.46	4.61	2.58	5.29	3.38	3.63	4.83	2.97	2.45	3.72	4.58	5.27	4.34	5.52	5.35	5.31	5.56	5.56	5.32	5.23
3h10	2.69	4.65	2.56	2.45	4.14	0.55	-1.4	-1.55	-3.86	-2.33	0.27	2.34	2.57	3.12	2.76	2.28	4.28	4.92	4.85	3.98	3.59	3.64	2.88	1.99	2.79	3.15	2.93	3.96	4.51	2.78	4.65	4.53	2.9	4.27
3h1p	2.89	3.03	3.78	0.87	3.47	2.99	-0.56	1.85	1.23	0.33	0.98	0.42	1.62	1.3	2.19	1.3	3.98	4.7	3.64	2.97	2.29	2.53	2.51	2.07	2.31	2.56	4.12	3.24	4.24	3.37	3.29	3.68	4.33	2.91
3h54	6.91	4.32	2.5	1.02	3.33	2.92	0.15	1.51	-1.42	-0.23	-1.64	-2.05	3.8	3.78	3.34	2.73	5.01	4.35	4.16	5.6	3.67	2.89	2.34	2.59	2.73	3.8	4.19	3.67	3.84	5.26	2.42	2.9	2.89	3.64
3hcm	1.19	3.26	2.44	1.85	1.87	2.19	-0.94	2.25	1.05	2.57	2.2	2.39	2.63	1.71	0.7	0.66	4.42	2.87	2.57	2.96	2.73	3.56	2.61	2.39	2.78	2.08	2.64	2.02	2.05	3.63	3.86	2.91	3.43	3.4
3hdn	4.39	4.22	3.34	3.52	4.58	3.63	-1.08	1.95	1.04	0.11	-12.76	1.21	4.31	0.85	2.84	3.55	2.68	2.86	2.29	7.56	6.14	1.92	2.17	2.39	3.04	2.51	3.17	2.75	3.75	2.55	4.06	3.45	4.16	3.73
3hf8	4.36	3.93	3.39	3.7	1.88	2.03	0.03	2.31	0.55	0.38	-2.47	0.04	2.66	2.31	2.25	2.14	4.43	3.32	2.57	4.42	2.97	3.12	2.93	3.12	3	4.15	4.25	5.72	3.75	4.66	5.41	4.41	4.36	4.51
3hhm	4.5	4.01	2.73	5.05	3.39	2.4	0.35	3.45	2.11	1.96	0.84	1.95	2.38	1.67	3.08	2.43	3.97	5.42	6.65	7.63	2.71	3.73	3.26	4.52	3.5	3.5	4.34	3.69	4.18	5.1	4.31	5.67	5.83	5.47
3hm8	2.38	5.56	2.5	0.36	3.01	0.59	-3.02	1.12	-0.44	-0.05	-6.81	-5.57	1.92	-0.27	1.5	2.31	2.86	2.72	1.97	1.94	1.64	1.71	1.5	0.15	2.21	2.02	0.19	2.06	1.42	1.67	-0.5	-0.51	-3.68	-14.42
3hnb	0.73	4.08	1.87	1.36	3	1	-1.55	1.41	0.44	0.78	0.34	0.6	1.36	0.85	0.38	1.28	1.89	2.7	2.53	2.5	2.81	2.34	1.83	2.13	2.03	1.73	2.41	1.78	1.81	2.42	3.84	3.09	2.45	2.46
3hng	1.5	5.03	-4.19	-3.46	4.48	-13.1	-17.35	-23.93	-25.7	-27.81	-55.81	-39.87	2.24	-1.48	-0.82	-0.64	-1.85	-1.9	-4.32	-2.88	-3.96	-5.41	-1.55	-5.76	-0.18	-4.68	-11.11	-9.76	-0.27	-12.21	-2.65	-6.67	-1.27	-9.6
3hqr	-22.4	-5.59	-30.99	-48.33	-13.75	-67.05	-92.83	-94.92	-96.27	-94.32	-115.93	-139.13	-36.23	-60.63	-31.78	-48.75	-38.43	-49.25	-66.2	-85	-70.65	-73.23	-39.61	-47.24	-36.33	-42.01	-66.18	-61.2	-37.01	-58.5	-61.24	-82.04	-78.06	-78.56
3i1h	3.67	3.27	3.89	2.11	3.87	1.8	-0.94	2.35	2.45	1.65	1.19	1.01	2.96	2.84	2.09	1.95	4.15	3.66	3.28	3.58	3.18	3.38	2.35	2.57	4.85	4.09	3.55	2.85	3.85	3.43	4.64	3.11	4.19	4.97
3i3t	4.65	6.79	-7.48	-10.54	2.46	-28.63	-51.16	-19.28	-41.48	-42.15	-73.67	-45.9	-7.78	-27.14	-7.64	-8.31	-12.81	-11.65	-24.59	-13.52	-32.78	-29.29	-2.71	-4.2	-4.66	-8.74	-7.64	-3.3	-7.44	-6	-16.2	-15.73	-17.12	-1.33
3i4w	3.62	3.93	3.59	2.67	2.47	0.95	-2.36	1.08	0.54	-0.77	-2.55	1.17	2.13	1.85	0.74	1.33	2.37	2.18	3.15	3.37	3.89	3.02	0.92	1.46	3.47	3.98	2.45	2.71	3.17	2.99	5.65	3.34	3.37	3.04
3i68	-1.67	2.97	-6.17	-20.39	2.91	-27.87	-27.73	-30.81	-33.95	-37.53	-52.61	-46.27	-7.35	-12.59	-7.09	-8.66	-5.61	-7.44	-12.65	-22.79	-24.01	-23.24	-9.09	-6.99	-8.53	-8.53	-19.12	-7.88	-3.09	-10.2	-10.74	-12.23	-13.39	-17.2
3i8v	5.51	5.42	3.31	3.6	4.4	2.89	0.03	1.76	1.84	1.35	2.19	2.13	3.96	3.37	2.77	4.17	4.1	4.29	4.56	4.29	3.16	2.85	2.69	4.22	3.85	3.74	3.39	3.4	2.21	4.45	2.94	2.55	3.65	3.85
3i97	2.74	4.34	2.24	1.53	2.64	1.04	-1.18	2.58	2.12	-0.39	-0.01	0.83	2.84	1.01	0.55	1.3	3.7	2.56	3.46	3.55	3.12	2.18	2.82	3.14	3.96	3.07	2.56	3.67	3.27	3.6	4.27	4.18	4.52	3.16
3iad	4.88	5.54	4.08	0.05	4.82	2.1	0.29	1.18	-5.77	-3.12	-6.79	-0.81	3.16	3.99	2.12	2.24	2.7	5.88	4.44	5.83	3.64	3.04	3.65	2.4	3.36	4.54	4.4	3.93	5.07	3.75	2.62	5.12	4.25	5.54
3iar	5	5.5	-3.48	-4.79	2.18	-24.05	-7.97	-12.8	-30.96	-29.7	-34.45	-36.55	-1.54	-0.33	-1.71	-2.31	2.13	3.24	1.38	1.36	1.89	1.51	-8.89	-6.38	-5.47	-6.1	-6.33	2.5	-8.36	-9.5	-5.7	-6.96	-5.48	-6.7
3ibd	3.56	3.55	4.77	2.7	3.51	3.02	-13.79	-8.89	-5.33	-7.47	-9.98	-7.33	3.02	0.07	3.48	2.68	2.72	3.34	-1.61	-1.67	-1.58	-2.73	3.8	2.56	3.61	4.67	5.22	5.09	4.65	5.18	4.77	5.23	5.34	5.48
3ibe	2.63	4.06	2.86	2.87	1.86	3.89	-0.95	2.43	1.78	0.93	1.6	1.8	3.93	3.23	2.25	1.81	4.61	3.6	2.82	3.98	3.55	3.31	4.08	3.97	2.93	2.73	3.04	4.55	2.24	4.81	3.65	3.92	4.42	3.92
3iec	2.68	3.77	2.42	2.16	2.05	0.36	-2.23	0.75	-0.67	-1.03	-0.19	-0.04	1.08	0.43	1.2	1.2	2.69	1.69	2.2	2.17	2.08	1.84	1.4	1.55	2.06	1.56	2.93	0.95	2.22	0.95	3.04	0.42	1.93	0.8
3ihp	1.17	2.81	0.41	1.06	3.36	0.94	-7.44	-0.86	-7.64	-10.95	-14.15	-6622.73	2.62	-0.89	-0.85	-0.26	2.66	2.48	1.87	-0.54	0.6	-1.94	0.83	1.7	1.29	1.22	-0.26	-1.44	1.24	-0.69	-28.34	-2.07	1.79	-0.9
3imx	4.13	5.47	3.1	3.07	3.49	1.92	-1.04	0.79	-0.77	-2.86	-2.96	1.1	2.69	1.76	2.89	4.71	3.07	5.28	2.18	3.14	4.14	2.62	3.1	2.86	3.59	2.64	4.49	4.43	3.38	1.83	2.77	3.31	4.8	5.17
3iol	3.02	2.93	2.14	1.16	2.92	2.95	-1.04	0.9	-0.06	-1	-0.06	-0.63	2.48	2.23	2	2.01	1.95	2.04	1.72	2.2	1.92	1.89	1.62	1.36	0.85	2.73	2.7	2.21	2.64	2.18	1.78	2.77	2.68	2.86
3ipq	6.71	6.51	5.04	-0.23	4.11	-1.89	-18.32	-17.57	-15.99	-19.3	-36.45	-21.9	4.78	4.35	3.29	4.04	1.86	3.69	-7.2	3.28	5.38	-9.79	3.8	-3.95	5.21	5.47	4.69	6.55	6	6.9	8.65	5.44	4.37	6
3iqv	5.55	4.7	2.77	1.58	4.41	2.6	-0.07	1.56	0.61	0.57	0.51	3.1	2.32	3.1	2.05	3.82	2.72	2.52	3.14	3.06	3.51	2.71	2.11	1.34	2.8	2.82	4.83	5.04	3.01	6.44	4.74	2.47	4.89	4.31
3iw4	2.28	4.08	2.3	1.05	4.8	-1.42	-0.1	-1.37	-0.21	-2.13	-2.71	-1.07	1.99	2.04	3.28	2.51	3.24	3.69	4	4.17	4.35	3.15	2.11	3.05	3.23	2.74	0.5	1.91	2.62	2.61	4.62	3.8	3.68	0.12
3jsx	4.26	5.65	3.6	3.45	5.64	5.68	2.04	2.85	2.25	-0.48	2.65	1.71	4.58	2.35	2.85	3.65	4.07	4.13	4.05	4.52	5.08	4.43	4.09	2.94	2.79	5.39	4.33	4.31	5.21	3.62	3.82	5.24	4.99	3.42
3jwe	2.91	4.51	3.48	2.03	3.83	1	-1.91	2.51	1.75	0.94	3.13	1.16	3.64	2.9	2.31	2.52	4.25	5.47	4.43	4.78	4.02	3.44	2.88	2.65	2.56	4.07	4.32	3.54	4.88	3.5	4.03	4.25	3.21	4.54
3k23	3.64	5.07	3.06	3.68	3.59	3.17	-2.28	3.62	2.01	0.65	-11.55	-4.15	3.73	1.37	3.59	3.76	3.77	3.81	2.13	2.61	2.73	2.38	3.7	3.85	4.4	4.05	2.87	0.77	4.73	2.03	2.79	1.48	4.65	1.69
3k8o	-4.15	6.73	-20.27	-19.55	3.42	-31.29	-30.93	-32.92	-43.81	-50.02	-59.71	-59.27	-2.49	-19.67	-12.97	-20.61	-3.86	-12.22	-11.08	-33.51	-22.1	-31.73	-14.33	-16.92	-8.28	-19.01	-18.08	-21.08	-16.8	-23.79	-28.91	-26.06	-29.41	-20.92
3kec	3.81	4.77	3.82	2.7	3.78	2.67	-0.56	1.73	0.58	1.31	-0.69	-0.25	3.46	2.06	2.68	3.23	3.03	2.34	1.71	3.51	3.88	1.92	2.98	2.32	3.93	4.15	4.24	4.76	4.17	5.18	5.84	4.97	5.42	4.87
3kfq	-36.44	-18.3	-58.04	-61.13	-20.87	-75.1	-94.5	-98.97	-106.12	-108.6	-101.96	-122.15	-51.08	-79.6	-47.95	-55.43	-49.1	-47.93	-52.42	-44.6	-52.74	-54.32	-47.43	-57.28	-52.87	-65.32	-69.53	-75.9	-61.52	-79.7	-81.49	-78.44	-82.11	-62.18
3kjn	3.24	3.12	3.96	1.51	2.24	2.17	-0.55	2.19	0.76	0.74	-0.96	1.13	1.93	2.45	1.49	2.1	3.28	3.96	4.01	4.4	3.41	3.48	1.7	2.67	2.97	2.41	2.57	3.35	3.73	2.62	3.08	2.91	3.15	3.28
3kmz	2.39	3.2	-1.22	-16.87	2.19	-6.29	-22.31	-20.49	-26.11	-30.94	-30.02	-34.78	-3.71	-10.2	-3.77	-5.61	-3.37	-1.3	-6.12	-7.37	-11.7	-7.35	4.07	5.16	3.63	-5.24	3.38	-6.69	-3.37	0.22	-0.43	-4.08	1.91	2.91
3kn5	4.8	2.79	2.84	1.65	2.15	1.45	-1.84	0.54	-0.85	0.32	0.56	-0.05	0.92	1.65	0.77	0.71	2.32	1.55	2.84	4.07	3.5	1.6	0.33	-0.19	2.11	2.69	2.75	1.84	2.37	1.26	2.54	2.05	3.13	3.58
3kq0	3.21	5.13	4.11	4.28	4.66	1.81	-1.59	1.02	-0.32	-0.03	2.42	-2.15	4.84	5.48	2.94	3.94	4	4.55	4.2	2.32	-0.89	3.73	3.99	4.45	4.78	3.93	4.65	1.65	3.89	0.4	6.87	2.41	3.69	6.76
3krr	3.99	3.98	3.38	2.58	3.14	2.63	-1.05	0.83	-2.68	-2.1	-5.33	-0.58	2.69	1.21	2.8	2.52	3.94	5.09	5.79	4.48	5.15	3.35	3.5	2.32	2.67	4.62	3.19	3.26	3.09	4.21	4.78	3.31	4.47	2.95
3krx	3.38	4.98	3.83	1.72	3.66	2.59	0.7	3.49	1.71	2.68	0.38	2.26	3.32	2.02	3.52	5.42	3.93	3.98	2.26	3.89	3.89	2.72	3.35	1.28	3.43	3.33	3.98	4.03	3	4.4	4.52	3.99	4.61	4.87
3ks9	3.59	5.17	2.77	1.74	4.39	2.44	-1.93	2.3	0.87	0.59	1.5	3	2.91	1.46	1.55	1.9	3.3	3.16	3.25	4.77	2.68	2.74	2.28	3.5	3.65	3.13	3.63	3.25	2.82	2.92	3.17	4.34	4.08	2.78
3kvf	2.25	3.35	1.37	0.6	2.48	2.8	-1.31	2.15	-0.17	-0.64	-0.64	-0.31	2.1	1.1	1.05	2.39	1.4	2.54	2	2.51	0.45	1.45	3.53	1.23	1.98	3.41	2.34	2.85	2.65	2.27	2.4	1.71	1.9	3.01
3kvw	3.53	4.66	3.51	2.37	3.28	1.03	-1.92	2.71	-8.22	-5.86	-9.19	-5.99	2.95	4.33	3.36	3.19	4.34	4.25	4.12	2.6	4.38	1.21	2.34	3.57	2.92	3.09	2.86	3.11	2.72	3.86	3.2	4.1	3.88	4.36
3l0j	3.6	4.3	3.32	-0.31	3.82	3.99	-2.52	-3.48	-14.62	-18.05	-18.26	-16.07	4.82	-0.12	2.8	2.52	4.49	3.39	4.85	5.78	5.94	5.29	3.08	2	4.25	4.77	2.29	2.82	3.85	-3.53	2.53	4.18	2.8	5.49
3l5t	6.36	3.33	2.4	2.33	2.47	1.43	0.15	1.5	1.74	1.87	3.37	1.66	2.55	3.41	4.09	4.51	3.73	4.48	4.33	4.98	4.85	4.78	4.06	3.59	2.21	2.58	3.04	3.97	2.06	3.23	2.23	2.97	2.87	3.28
3l6b	-8.96	0.55	-5	-10.83	-2.2	-16.18	-40.79	-54.28	-46.14	-48.98	-47.65	-58.37	-11.02	-17.94	-7.25	-13.23	-13.47	-15.89	-20.15	-29.18	-30.06	-29.19	-14.58	-23.56	-3.28	-7.3	-14.27	-20.77	-10.25	-26.48	-28.87	-25.56	-26.68	-24.69
3lbj	4.11	4.04	2.96	3.23	1.98	3.86	-0.67	2.15	2.15	2.74	3.13	3.25	2.75	3.52	2.76	2.59	4.07	2.58	3.45	3.71	3.32	3.05	2.81	2.83	2.98	3.33	3.35	3.07	2.5	3.63	4.1	4.23	3.99	5.67
3lbz	1.6	4.1	3.03	1.31	2.16	1.77	-0.99	3.21	2.18	0.07	2.38	1.95	1.94	1.95	1.3	2.69	2.63	2.13	3.08	3.15	3.6	2.45	3.41	2.82	2.24	1.54	2.06	3.06	2.86	3.33	2.51	3.63	3.28	3.47
3lc5	3.49	5.27	3.71	0.91	2.93	2.55	-1.37	1.18	1.29	0.85	1.7	0.55	1.94	2.9	1.78	2.79	3.32	2.86	2.3	4.3	3.68	3.16	3.73	2.95	4.88	2.95	3.9	4.18	3.38	3.94	4.15	5.51	4.42	4.63
3lco	2.34	4.18	1.71	2.13	3.68	2.32	-0.52	2.83	-13.4	-31.31	-45.81	-15.14	2.83	1.63	4.34	5.42	2.84	4.18	1.08	4.3	2.01	1.2	1.43	1.26	2.93	3.08	-6.38	2.75	1.97	3.97	-3.44	4.65	-0.29	3.23
3ld6	4.23	4.07	4.42	1.92	5.83	4.12	-0.18	3.39	1.55	2.48	1.81	1.75	3.37	3.46	3.1	3.3	4.58	4.62	4.15	6.46	5.87	5.07	4.58	4.62	3.26	3.06	4.31	5.4	5.17	6.1	5.21	6.19	5.16	3.1
3ldp	3.96	6.23	3.85	2.65	3.04	5.61	-0.03	3.23	2.39	-7.57	-4.44	0.12	3.96	3.82	3.3	5.6	2.74	2.25	3.63	3.16	2.87	2.58	3.74	3.08	3.52	5.96	6.19	5.82	3.63	4.65	5.76	5.08	5.7	5.7
3leo	2.51	3.53	1.15	0.31	2.72	2	-2.06	2.29	0.77	-0.67	0.58	0.26	2	1.33	1.43	1.73	3.12	2.81	3.37	2.36	2.95	3	2.35	1.82	1.53	1.63	2.6	1.77	1.65	3.09	3.76	1.75	0.8	2.61
3ljr	3.24	4.68	5.66	0.68	2.57	1.52	-1.47	1.25	0.71	-1.48	-1.65	-1.82	5	0.71	2.48	2.67	4.96	5.4	5.67	6.21	4.16	5.45	6.49	7.11	3.35	4.66	0.33	3.81	4.58	3.33	1.63	4.32	6.29	4.81
3ll6	0.84	2.57	2.37	0.12	3.53	0.15	-3.02	-0.2	-0.79	-0.89	-2.59	-6.2	2.01	0.55	1.67	1.11	1.63	1.79	2.09	2.55	2	1.39	1.58	1.37	2.11	2.39	2.34	2.65	2.4	2.22	3.03	1.95	1.72	2.41
3lmg	2.53	4.81	3.79	1.48	3.28	1.58	-2.07	1.5	0.52	-2.6	-1.57	-0.83	2.48	1.66	2.98	1.18	2.28	2.28	1.82	3.1	2.77	2.54	2.2	1.45	1.9	1.74	-1.3	0.16	0.89	2.07	1.33	2.16	1.61	1.11
3lo9	2.42	3.33	3.24	3.44	2.98	1.23	-0.26	1.49	0.04	-0.04	-0.49	0.07	3.17	2.41	1.89	2.01	1.86	2.68	1.62	1.68	3.15	3.38	1.22	1.41	2.09	2.92	3.16	2.64	3.19	3.85	3.73	3.65	3.75	3.78
3lq5	4.39	6.2	2.98	0.19	3.96	1.24	-3.54	1.78	-0.66	-0.85	-2.74	-6.24	2.47	2.95	1.23	2	3.91	4.43	2.33	4.02	4.29	2.42	3.71	3.36	3.54	3.02	3.53	1.55	3.35	2.01	3.47	4.22	4	3.56
3lxe	4.13	5.57	4.39	2.21	4.59	1.4	-0.65	1.23	2.02	0.75	0.59	2.26	2.54	1.52	3.48	2.85	3.29	3.62	3.18	2.3	4.78	2.69	3.61	4.16	4.71	6.02	3.54	4.66	5.62	3.33	3.51	3.67	4.43	3.94
3lxk	6.61	4.92	5.42	-0.52	5.09	-0.1	-2.74	2.86	-5.83	-5.73	-7.96	-8.24	1.83	3.63	4.14	2.87	4.26	3.66	5.66	6.18	3.09	2.01	0.44	2.61	2.52	4.33	4	5.21	5.52	4.76	5.91	4.11	5.47	5.93
3m9k	3.69	5.25	2.49	2.78	2.41	2.2	-0.94	4.79	1.36	1.71	1.77	1.92	3.1	2.31	1.5	2.05	3.22	3.33	2.79	2.64	3.67	3	2.13	1.58	2.1	4.85	4.67	2.87	2.99	3.64	2.78	3.63	4.05	2.6
3max	-0.03	2.11	2.37	0.88	1.69	2.01	-2.05	1.35	-0.6	-4.24	-4.53	-0.38	1.53	0.95	1.81	1.73	2.31	1.19	-5.14	2.19	3.2	-7.22	2.26	-0.07	2.87	3.97	-27.5	0.9	3.01	-44.37	3.46	4.04	-31.3	2.23
3mdz	3.25	4.51	2.91	2.21	3.53	2.83	-0.99	1.39	1.71	1	0.61	0.55	2.98	0.9	1.83	3.37	4.17	4.28	3.7	5.06	3.61	3.81	2.78	2.69	3.44	2.85	3.52	5.89	4	4.94	2.76	4.15	3.43	2.78
3mhj	5.07	6.32	4.21	0.67	5.38	-5.8	-9.37	-4.37	-15.68	-22	-12.43	-18.97	2.39	-1.82	1.37	1.29	1.62	3.83	-4.34	-5.2	-3.99	-5.26	2.9	3.16	3.5	2.03	6.9	7.17	3.72	4.23	3.44	6.6	5.53	6.17
3mk8	3.92	3.01	3.2	1.44	3.38	3.08	-2.58	1.72	0.59	-0.41	-0.65	0.3	2.62	1.09	3.64	2.47	1.45	1.72	2.82	0.86	1.21	-6.16	3.46	0.65	3.45	3.22	2.52	2.94	2.69	2.48	3.96	3.41	3.03	3.03
3mng	1.98	2.81	1.01	1.1	2.12	2.7	-1.12	1.92	1.12	1.31	1.23	-0.27	3.25	1.27	0.91	1.24	2.15	2.98	2.62	2.27	3.83	2.21	3.12	2.38	1.77	2.89	2.46	2.42	2.3	1.57	2.2	2.4	2.51	2.21
3mtf	4.27	4.99	3.65	2.36	3.73	-2.12	-3.08	-1.91	-10.01	-17.83	-7.88	-16.68	2.36	2.45	3.09	3.01	3.59	4.36	6.17	4.14	3.02	2.28	3.27	3.49	4.73	3.86	5	4.63	4.77	5.13	5.21	4.56	5.49	4.24
3mvh	5.25	5.74	4.51	2.75	4.04	3.83	0.16	4.21	4.05	2.68	-1	2.38	4.5	4.61	3.24	3.38	5.44	5.54	5.26	6.69	5.85	6.22	4.59	4.1	4.69	5.29	4.64	5.37	5.59	4.85	6.71	5.41	4.8	4.85
3my0	2.67	3.53	1.25	2.06	3.29	2.52	-2.31	0.31	-2.23	-2.14	-1.98	-3.63	1.66	2.84	1.04	2.23	3.91	3.99	5.41	3.37	2.88	4.05	1.62	1.02	0.79	2.48	2.62	3.21	2.82	2.38	1.92	1.42	2.74	1.42
3n0t	5.63	4.95	3.27	-1.46	3.61	-2	-11.9	3.68	0.47	-6.74	-29.38	-7.82	2.47	2.73	1.81	1.02	4.7	4.95	2.74	1.82	-0.48	-1.97	2.99	3.39	3.02	1.19	2.58	3.15	2.56	3.38	4.07	3.47	3.51	4.12
3n22	3.6	2.54	2	0.17	1.28	1.22	-2.84	1.32	0.01	-0.05	-0.54	-1.26	1.62	1.32	2.17	4.3	2.27	3.81	3.72	2.92	2.65	2.6	1.26	1.68	1.85	2.29	2.08	0.98	2.07	4.26	2.22	1.91	1.88	1.94
3n7r	3.98	5.47	2.66	2.75	3.47	5.76	0.01	1.48	2.67	1.67	0.27	4.15	4.78	4.03	3.15	3.84	2.94	3.27	3.6	4.82	4.77	3.49	2.84	2.96	2.69	3.76	4.44	4.52	4.02	4.33	6.72	5.37	5.49	4.94
3nax	3.33	5.16	2.03	-6.55	3.65	-8.07	-20.95	-20.92	-15.39	-21.06	-18.09	-27.77	-3.66	-6.39	0.15	1.24	-1.24	-4.41	-10.06	-13.56	-1.36	-6.68	-9.82	-8.4	2.49	3.11	-2.18	-3.13	2.77	-6.22	-10.22	2.8	-2.23	-1.08
3nc0	2.61	4.13	1.66	3.86	2.87	1.91	-2.98	2.41	-0.13	-0.15	0.17	-0.84	1.76	2.35	1.7	1.61	2.84	2.51	2.47	3	2.34	2.38	1.39	1.49	3.55	3.64	3.84	3.99	3.12	4.67	3.89	3.75	4.25	3.44
3ndm	5.16	4.97	2.74	2.77	3.05	2.42	-1.64	2.37	1.54	1.46	1.63	1.65	2.85	2.79	3.64	3.84	3.86	4.26	3.94	4.37	3.32	3.37	3.5	2.6	3.5	2.4	3.51	3.72	4.76	4.91	3.75	4.98	4.14	4.43
3nos	4.72	5	3.79	2.83	2.93	2.45	-0.93	3.66	2.35	1.67	0.59	1.74	3.19	5.29	5.11	3.47	5.33	4.5	5.25	6.99	5.28	4.35	4.14	2.27	3.31	3.84	6.79	6.67	6.72	3.47	7.35	7.27	5.18	7.6
3npc	3.2	5.39	3.71	1.91	3.69	3.47	-0.53	1.8	2.15	-7.53	-0.82	2.65	3.12	1.62	2.24	2.14	3.09	4.38	2.47	2.8	4.14	3.31	4.68	4.89	2.14	4.11	2.71	6.02	3.44	5	5.06	3.61	3.62	5.97
3nr9	3.28	5.21	3.02	2.13	2.75	3.52	-1.24	0.99	0.82	-0.54	-4.7	-3.6	2.3	2.65	3.58	3.18	1.07	3.37	2.64	2.86	2.96	3.37	3.18	3.34	3.86	2.65	3.55	1.99	2.7	1.97	2.25	3.94	3.11	2.51
3nxu	4.58	4.14	4.41	3.65	3.42	4.07	1.71	2.83	1.91	2.69	2.42	-0.59	3.44	1.98	4.35	4.54	4.35	5.2	5.02	5.43	6.29	3.41	3.83	4.07	3.01	4.38	4.6	4.73	4.08	4.17	4.13	4.82	6.29	4.58
3nyn	3.94	4.6	2.14	0.66	2.99	-1.13	-2.91	-0.76	-2.98	-3.45	-21.22	-18.31	0.35	0.26	3.57	4.38	3.25	1.71	1.9	2.24	3.02	2.16	2.42	2.69	3.57	2.45	-0.26	0.83	2.05	-5.61	4.01	-1.22	1.51	2.94
3o2m	4.55	4.34	3.66	2.44	4.32	5.2	-0.45	3.52	3.16	2.88	1.51	3.58	3.98	4.07	3.93	3.26	3.64	3.5	4.54	4.87	4.3	3.85	3.58	2.42	4.63	6.23	3.67	4.24	5.86	3.3	5.9	3.46	4.44	3.61
3o3u	4.67	6.15	3.87	3.04	3.15	1.73	0.24	1.66	2.38	2.02	2	3.75	3.52	3.13	3.23	2.36	4.02	3.71	5.39	6.91	5.7	3.17	3.3	3.4	3.57	3.3	4.47	5.38	4.57	3.99	4.25	6.29	5.65	4.18
3ocs	5.62	3.65	2.95	2.92	2.6	1.65	-0.49	1.98	1.74	1.39	0.96	4.14	2.76	3.49	3.57	1.85	3.92	3.49	3.34	3.38	3.67	3.07	3.95	3.42	2.35	4.32	4.06	4.16	2.92	2.64	5.03	3.79	4.92	3.95
3odu	4.14	5.9	2.41	2.18	3.63	1.79	-0.32	1.63	2.06	0.84	2.43	1.83	3.61	3.36	2.01	3.07	4.6	3.63	4.45	3.64	4.76	1.8	3.3	3.19	3.11	3.7	3.66	4.56	2.85	4.79	4.96	4.86	5.12	3.95
3ooy	0.35	4.92	-0.51	-9.14	0.95	-11.27	-24.85	-21.9	-27.21	-28.33	-27.89	-34.57	-1.07	-3.37	0.76	2.47	-2.71	-4.92	-8.11	-10.87	-11.43	-7.32	-5.31	-3.75	-1.46	-0.63	-2.63	-2.1	1.31	-2.34	-5.49	-2.52	-1.67	-6.14
3op5	2.83	3.5	2.4	1.93	3.04	0.37	-2.45	1	-0.13	-0.92	-0.65	0.97	1.57	2.39	1.41	2.88	3.04	3.33	3.17	3.85	3.05	3.44	2.45	2.24	1.5	2.63	2.38	1.55	1.86	2.25	2.77	3.24	2.47	3.19
3osh	2.6	5.59	3.36	1.01	1.6	2.51	-1.49	-1.91	-8.98	-3.39	-0.29	-10.12	2.87	1.51	1.99	1.84	3.25	2.34	2.95	2.79	3.8	2.42	3.56	3.08	2.5	2.99	2.93	3.98	3.17	3.73	2.86	3.86	4.03	3.46
3oui	1.44	5.9	2.28	-12.57	2.35	0.69	-4.51	-15.51	-20.44	-31.88	-23.62	-7.6	3.17	2.27	3.51	3.94	2.11	2.79	2.15	2.68	2.75	1.08	3.51	3.27	1.74	2.52	4.15	2.81	2.71	2.05	3.57	2.83	2.28	4.47
3ov6	3.75	4.04	3.42	2.21	4.31	2.82	-0.13	4.54	2.58	2.34	2.92	1.96	3	1.31	2.26	2.46	4.22	3.86	4.08	4.81	3.86	4.34	2.46	2.55	3.85	3.32	4.82	3.46	3.25	5.76	2.9	2.95	4.07	3.24
3oyw	2.11	4.38	2.37	1.68	2.73	1.32	-0.93	1.87	0.84	0.88	0.43	2.98	2.24	1.44	1.82	2.35	3.84	2.58	3.3	3.4	3.13	1.89	2.3	1.68	1.78	1.83	1.98	3.25	2.32	2.8	3.74	3.26	4.93	2.95
3p0g	3.1	4.95	-6.32	-5.19	3.95	-12.13	-11.87	-18.25	-16.51	-24.42	-31.29	-24.55	2.61	-4.35	-0.09	-5.41	0.9	0.81	2.43	2.26	2.34	-4.57	0.55	-3.11	-0.29	-5.84	-6.44	-7.67	-2.63	-4.62	-7.58	-6.11	-8.95	-6.4
3p71	-0.92	5.17	-11.37	-11.46	3.99	-20.73	-19.85	-27.88	-38.59	-45.05	-65.57	-59.11	-6.84	-7.86	-2.5	-1.14	-1.21	-5.45	-6.41	-5.34	-5.11	-0.37	-2.75	-1.5	-4.13	-7.24	-5.94	-9.83	-6.44	-25.13	-14.02	-10.12	-6.92	-6.91
3pbl	2.52	5.43	0.9	0.35	5.2	-3.92	-5.89	0.37	-1.88	-14.27	-16.71	-19.26	2.18	0.31	2.39	2.75	3.37	4.53	1.64	1.31	1.98	-0.23	1.56	0.41	0.48	2.87	4.85	-4.11	1.95	-1.37	-1.59	-4.85	-9.38	1.65
3pkj	2.98	4.2	3.96	1.72	2.43	3.04	-2.23	-0.73	0.95	-15.95	-0.15	-11.57	2.7	2.87	3	4.06	3.1	3.85	3.13	-0.2	2.63	3.69	3.01	2.76	5.48	4.43	3.86	3.72	3.27	2.78	-3.71	2.12	1.74	4.81
3pm0	2.83	6.73	5.12	1.86	2.61	4.32	-0.44	-2.63	-8.91	-10.51	-35.29	-14.12	4.73	1.2	4.84	2.99	4.67	4.78	-1.61	-2.84	-3.31	-2.04	3.33	2.31	4.5	3.82	2.41	2.31	6.44	3.88	3.07	2.4	4.55	3.83
3pty	3.37	4.77	3.35	2.1	2.54	3.18	0.12	2.74	0.38	0.25	1.55	1.54	3.5	3.75	4.42	2.78	3.83	2.89	2.59	3.71	2.58	2.77	2.5	3.06	2.36	2.59	4.03	2.43	3.28	4.1	3.59	3.09	3.23	4.74
3q4t	3.5	4.98	2.36	2.73	2.36	1.66	-0.24	1.79	-1.39	-2.35	-2.36	-8.86	1.71	2.5	1.48	1.69	2.24	3.36	2.58	2.94	1.86	1.19	3.97	3.73	2.39	5.06	5.07	2.38	4.85	4.12	4.07	4.99	6.15	5.81
4ald	5.18	5.48	2.46	2.88	3	4.77	-0.13	4.75	1.65	1.66	3.04	3.35	4.33	5.81	2.6	2.57	4.74	4.76	4.08	4.8	4.03	3.4	3.92	3.86	3.55	4.02	3.84	3.87	4.66	4.59	3.25	4.4	4.15	3.86
6jdw	-14.77	-2.54	-9.33	-17.73	-13.83	-48.74	-38.81	-53.79	-56.85	-64.94	-94.17	-92.51	-19.4	-33.34	-11.72	-14.65	-22.79	-35.23	-42.2	-55.53	-45.36	-33.55	-19.09	-29.91	-15.97	-22.67	-26.01	-34.32	-17.01	-40.15	-34.27	-34.96	-24.38	-46.02

## Sheet: 607 targets list
PDB ID	Protein
3lxk	Tyrosine-protein kinase JAK3 (JAK3_HUMAN)
3eyg	Tyrosine-protein kinase JAK1 (JAK1_HUMAN)
2wu7	Dual specificity protein kinase CLK3 (CLK3_HUMAN)
3g7e	DNA gyrase subunit B (GYRB_ECOLI)
3krr	Tyrosine-protein kinase JAK2 (JAK2_HUMAN)
3gu8	Death-associated protein kinase 1 (DAPK1_HUMAN)
2wr6	Retinol-binding protein 4 (RET4_HUMAN)
2y7j	Phosphorylase b kinase gamma catalytic chain, testis/liver isoform (PHKG2_HUMAN)
3g5k	Peptide deformylase, mitochondrial (DEFM_HUMAN)
1dgh	Catalase (CATA_HUMAN)
2chl	Casein kinase I isoform gamma-3 (KC1G3_HUMAN)
3hdn	Serine/threonine-protein kinase Sgk1 (SGK1_HUMAN)
3e7v	Serine/threonine-protein kinase haspin (HASP_HUMAN)
2zv2	Calcium/calmodulin-dependent protein kinase kinase 2 (KKCC2_HUMAN)
3kvw	Dual specificity tyrosine-phosphorylation-regulated kinase 2 (DYRK2_HUMAN)
3mtf	Activin receptor type-1 (ACVR1_HUMAN)
3e3b	Casein kinase II subunit alpha' (CSK22_HUMAN)
1ogu	Cyclin-A2 (CCNA2_HUMAN)
2q6b	3-hydroxy-3-methylglutaryl-coenzyme A reductase (HMDH_HUMAN)
3ocs	Tyrosine-protein kinase BTK (BTK_HUMAN)
3cbp	Histone-lysine N-methyltransferase SETD7 (SETD7_HUMAN)
2h44	cGMP-specific 3',5'-cyclic phosphodiesterase (PDE5A_HUMAN)
2vx3	Dual specificity tyrosine-phosphorylation-regulated kinase 1A (DYR1A_HUMAN)
3mhj	Tankyrase-2 (TNKS2_HUMAN)
2xb7	ALK tyrosine kinase receptor (ALK_HUMAN)
3lq5	Cyclin-T1 Cell division protein kinase 9 Cell division protein kinase 9(CCNT1_HUMAN/CDK9_HUMAN)
3gzn	NEDD8-activating enzyme E1 regulatory subunit (ULA1_HUMAN)
3h54	Alpha-N-acetylgalactosaminidase (NAGAB_HUMAN)
2euf	Cell division protein kinase 6 (CDK6_HUMAN)
2hy8	Serine/threonine-protein kinase PAK 1 (PAK1_HUMAN)
3bhy	Death-associated protein kinase 3 (DAPK3_HUMAN)
3g3n	High affinity cAMP-specific 3',5'-cyclic phosphodiesterase 7A (PDE7A_HUMAN)
1mq0	Cytidine deaminase (CDD_HUMAN)
2fgi	Basic fibroblast growth factor receptor 1 (FGFR1_HUMAN)
2vag	Dual specificity protein kinase CLK1 (CLK1_HUMAN)
1qu3	Isoleucyl-tRNA synthetase (SYI1_STAAU)
1fdq	Fatty acid-binding protein, brain (FABP7_HUMAN)
1wkw	Eukaryotic translation initiation factor 4E-binding protein 1 (4EBP1_HUMAN)
2po6	T-cell surface glycoprotein CD1d (CD1D_HUMAN)
3ipq	Oxysterols receptor LXR-alpha (NR1H3_HUMAN)
3nr9	Dual specificity protein kinase CLK2 (CLK2_HUMAN)
3n7r	Calcitonin gene-related peptide type 1 receptor Receptor activity-modifying protein 1(CALRL_HUMAN/RAMP1_HUMAN)
2vd5	Myotonin-protein kinase (DMPK_HUMAN)
1h22	Acetylcholinesterase (ACES_TORCA)
2w4o	Calcium/calmodulin-dependent protein kinase type IV (KCC4_HUMAN)
3kq0	Alpha-1-acid glycoprotein 1 (A1AG1_HUMAN)
2rew	Peroxisome proliferator-activated receptor alpha (PPARA_HUMAN)
3fzt	Protein tyrosine kinase 2 beta (FAK2_HUMAN)
3gxt	Alpha-galactosidase A (AGAL_HUMAN)
3g45	cAMP-specific 3',5'-cyclic phosphodiesterase 4B (PDE4B_HUMAN)
2r4b	Receptor tyrosine-protein kinase erbB-4 (ERBB4_HUMAN)
3efj	Hepatocyte growth factor receptor (MET_HUMAN)
1k3a	Insulin receptor substrate 1 (IRS1_HUMAN)
2iwi	Serine/threonine-protein kinase Pim-2 (PIM2_HUMAN)
2ivu	Proto-oncogene tyrosine-protein kinase receptor ret (RET_HUMAN)
2p4j	Beta-secretase 1 (BACE1_HUMAN)
2q80	Geranylgeranyl pyrophosphate synthetase (GGPPS_HUMAN)
2vn9	Calcium/calmodulin-dependent protein kinase type II delta chain (KCC2D_HUMAN)
3fzm	BAG family molecular chaperone regulator 1 (BAG1_HUMAN)
3dyl	High affinity cGMP-specific 3',5'-cyclic phosphodiesterase 9A (PDE9A_HUMAN)
2x7o	TGF-beta receptor type-1 (TGFR1_HUMAN)
2ewy	Beta-secretase 2 (BACE2_HUMAN)
2i0e	Protein kinase C beta type (KPCB_HUMAN)
2jed	Protein kinase C theta type (KPCT_HUMAN)
3acl	Pirin (PIR_HUMAN)
3pm0	Cytochrome P450 1B1 (CP1B1_HUMAN)
2cke	Death-associated protein kinase 2 (DAPK2_HUMAN)
1pk0	Calmodulin (CALM_HUMAN)
2v5x	Histone deacetylase 8 (HDAC8_HUMAN)
3ap4	Galectin-8 (LEG8_HUMAN)
1p7c	Thymidine kinase (KITH_HHV11)
3g7b	DNA gyrase subunit B (GYRB_STAAU)
1xvp	Nuclear receptor subfamily 1 group I member 3 (NR1I3_HUMAN)
2gvj	Nicotinamide phosphoribosyltransferase (NAMPT_HUMAN)
1qgi	Chitosanase (CHIS_BACCI)
1xdd	Integrin alpha-L (ITAL_HUMAN)
2ojj	Mitogen-activated protein kinase 1 (MK01_HUMAN)
1ksw	Proto-oncogene tyrosine-protein kinase Src (SRC_HUMAN)
3eml	Adenosine receptor A2a (AA2AR_HUMAN)
3ldp	78 kDa glucose-regulated protein (GRP78_HUMAN)
1aj2	Dihydropteroate synthase (DHPS_ECOLI)
2jc6	Calcium/calmodulin-dependent protein kinase type 1D (KCC1D_HUMAN)
1t5c	Centromeric protein E (CENPE_HUMAN)
2vz6	Calcium/calmodulin-dependent protein kinase type II alpha chain (KCC2A_HUMAN)
3bhh	Calcium/calmodulin-dependent protein kinase type II beta chain (KCC2B_HUMAN)
3dtc	Mitogen-activated protein kinase kinase kinase 9 (M3K9_HUMAN)
1og5	Cytochrome P450 2C9 (CP2C9_HUMAN)
3npc	Mitogen-activated protein kinase 9 (MK09_HUMAN)
2nru	Interleukin-1 receptor-associated kinase 4 (IRAK4_HUMAN)
1egc	Medium-chain specific acyl-CoA dehydrogenase, mitochondrial (ACADM_HUMAN)
1sr7	Progesterone receptor (PRGR_HUMAN)
2jii	Serine/threonine-protein kinase VRK3(VRK3_HUMAN)
2qt0	Nicotinamide riboside kinase 1 (NRK1_HUMAN)
1gnp	GTPase HRas (RASH_HUMAN)
2v7o	Calcium/calmodulin-dependent protein kinase type II gamma chain (KCC2G_HUMAN)
2vgq	Mitochondrial antiviral-signaling protein (MAVS_HUMAN)
3iad	cAMP-specific 3',5'-cyclic phosphodiesterase 4D (PDE4D_HUMAN)
1g1s	P-selectin (LYAM3_HUMAN)
2f38	Aldo-keto reductase family 1 member C3 (AK1C3_HUMAN)
3ooy	Transketolase (TKT_HUMAN)
1kws	Galactosylgalactosylxylosylprotein 3-beta-glucuronosyltransferase 3 (B3GA3_HUMAN)
3b6r	Creatine kinase B-type (KCRB_HUMAN)
3fqe	Tyrosine-protein kinase SYK (KSYK_HUMAN)
2g0e	HTH-type transcriptional regulator qacR (QACR_STAHA)
2qpj	Neprilysin (NEP_HUMAN)
1d8d	GTPase KRas (RASK_HUMAN)
2ouq	cAMP and cAMP-inhibited cGMP 3',5'-cyclic phosphodiesterase 10A (PDE10_HUMAN)
3h10	Serine/threonine-protein kinase 6 (STK6_HUMAN)
3iw4	Protein kinase C alpha type (KPCA_HUMAN)
1rm8	Matrix metalloproteinase-16 (MMP16_HUMAN)
1sg0	Ribosyldihydronicotinamide dehydrogenase [quinone] (NQO2_HUMAN)
3bz3	Focal adhesion kinase 1 (FAK1_HUMAN)
3fwl	Penicillin-binding protein 1B (PBPB_ECOLI)
2uym	Kinesin-like protein KIF11 (KIF11_HUMAN)
1unl	Cyclin-dependent kinase 5 activator 1 Cell division protein kinase 5(CD5R1_HUMAN/CDK5_HUMAN)
2gz5	Methionine aminopeptidase 1 (AMPM1_HUMAN)
3d94	Insulin-like growth factor 1 receptor (IGF1R_HUMAN)
3bpr	Proto-oncogene tyrosine-protein kinase MER (MERTK_HUMAN)
3o2m	Mitogen-activated protein kinase 8 (MK08_HUMAN)
2v4m	Glucosamine--fructose-6-phosphate aminotransferase [isomerizing] 1 (GFPT1_HUMAN)
2a3r	Sulfotransferase 1A3/1A4 (ST1A3_HUMAN)
1tu6	Cathepsin K (CATK_HUMAN)
2xhd	Glutamate receptor 2 (GRIA2_HUMAN)
2xk4	Serine/threonine-protein kinase Nek2 (NEK2_HUMAN)
1zrz	Protein kinase C iota type (KPCI_HUMAN)
3glt	NAD-dependent deacetylase sirtuin-3, mitochondrial (SIRT3_HUMAN)
2cmw	Casein kinase I isoform gamma-1 (KC1G1_HUMAN)
2hi4	Cytochrome P450 1A2 (CP1A2_HUMAN)
3nos	Nitric oxide synthase, endothelial (NOS3_HUMAN)
3e6i	Cytochrome P450 2E1 (CP2E1_HUMAN)
1fm9	Peroxisome proliferator-activated receptor gamma (PPARG_HUMAN)
3i97	Neuropilin-1 (NRP1_HUMAN)
1a2n	UDP-N-acetylglucosamine 1-carboxyvinyltransferase (MURA_ECOLI)
1pl6	Sorbitol dehydrogenase (DHSO_HUMAN)
2q7r	Arachidonate 5-lipoxygenase-activating protein (AL5AP_HUMAN)
3ant	Epoxide hydrolase 2 (HYES_HUMAN)
2wax	Probable ATP-dependent RNA helicase DDX6 (DDX6_HUMAN)
3gal	Galectin-7 (LEG7_HUMAN)
1k9s	Purine nucleoside phosphorylase deoD-type (DEOD_ECOLI)
4ald	Fructose-bisphosphate aldolase A (ALDOA_HUMAN)
1j96	Aldo-keto reductase family 1 member C2 (AK1C2_HUMAN)
1pq6	Oxysterols receptor LXR-beta (NR1H2_HUMAN)
3dko	Ephrin type-A receptor 7 (EPHA7_HUMAN)
1w4n	Phenylethylamine oxidase (PAOX_ARTGO)
1osh	Bile acid receptor (NR1H4_HUMAN)
1s0x	Nuclear receptor ROR-alpha (RORA_HUMAN)
2c47	Casein kinase I isoform gamma-2 (KC1G2_HUMAN)
1ohk	Dihydrofolate reductase (DYR_HUMAN)
1s8c	Heme oxygenase 1 (HMOX1_HUMAN)
2afu	Glutaminyl-peptide cyclotransferase (QPCT_HUMAN)
3eqm	Cytochrome P450 19A1 (CP19A_HUMAN)
3f96	Platelet-activating factor acetylhydrolase (PAFA_HUMAN)
3eta	Insulin receptor (INSR_HUMAN)
2vqq	Histone deacetylase 4 (HDAC4_HUMAN)
2x4z	Serine/threonine-protein kinase PAK 4 (PAK4_HUMAN)
3kec	Collagenase 3 (MMP13_HUMAN)
2h26	T-cell surface glycoprotein CD1b (CD1B_HUMAN)
3dl9	Vitamin D 25-hydroxylase (CP2R1_HUMAN)
3gqy	Pyruvate kinase isozymes M1/M2 (KPYM_HUMAN)
1d4l	Gag-Pol polyprotein (POL_HV1A2)
1qhy	Chloramphenicol 3-O phosphotransferase (CPT_STRVL)
3bho	Cleavage and polyadenylation specificity factor subunit 5 (CPSF5_HUMAN)
3ljr	Glutathione S-transferase theta-2 (GSTT2_HUMAN)
1ghm	Beta-lactamase (BLAC_STAAU)
1ek6	UDP-glucose 4-epimerase (GALE_HUMAN)
3fap	Peptidyl-prolyl cis-trans isomerase FKBP1A (FKB1A_HUMAN)
3hhm	Phosphatidylinositol 3-kinase regulatory subunit alpha Phosphatidylinositol-4,5-bisphosphate 3-kinase catalytic subunit alpha isoform(P85A_HUMAN/PK3CA_HUMAN)
2ntj	Enoyl-[acyl-carrier-protein] reductase [NADH] (INHA_MYCTU)
2xfo	Amine oxidase [flavin-containing] B (AOFB_HUMAN)
3ov6	T-cell surface glycoprotein CD1c (CD1C_HUMAN)
1z11	Cytochrome P450 2A6 (CP2A6_HUMAN)
2qou	30S ribosomal protein S9 (RS9_ECOLI)
2zdx	[Pyruvate dehydrogenase [lipoamide]] kinase isozyme 4, mitochondrial (PDK4_HUMAN)
2io6	Wee1-like protein kinase (WEE1_HUMAN)
2nyr	NAD-dependent deacetylase sirtuin-5 (SIRT5_HUMAN)
3hcm	Protein S100-B (S100B_HUMAN)
1d1j	Profilin-2 (PROF2_HUMAN)
2bu7	[Pyruvate dehydrogenase [lipoamide]] kinase isozyme 2, mitochondrial (PDK2_HUMAN)
3gvu	Tyrosine-protein kinase ABL2 (ABL2_HUMAN)
3l5t	Macrophage migration inhibitory factor (MIF_HUMAN)
2bil	Proto-oncogene serine/threonine-protein kinase Pim-1 (PIM1_HUMAN)
1ec1	Gag-Pol polyprotein (POL_HV1B1)
2r59	Leukotriene A-4 hydrolase (LKHA4_HUMAN)
2vwu	Ephrin type-B receptor 4 (EPHB4_HUMAN)
1pmn	Mitogen-activated protein kinase 10 (MK10_HUMAN)
1a5h	Tissue-type plasminogen activator (TPA_HUMAN)
2nni	Cytochrome P450 2C8 (CP2C8_HUMAN)
3ff6	Acetyl-CoA carboxylase 2 (ACACB_HUMAN)
3gkj	Niemann-Pick C1 protein (NPC1_HUMAN)
1b86	Hemoglobin subunit alpha beta(HBA_HUMAN/HBB_HUMAN)
2abj	Branched-chain-amino-acid aminotransferase, cytosolic (BCAT1_HUMAN)
3pkj	Mono-ADP-ribosyltransferase sirtuin-6 (SIRT6_HUMAN)
1zdt	Steroidogenic factor 1 (STF1_HUMAN)
2obd	Cholesteryl ester transfer protein (CETP_HUMAN)
3krx	Beta-adrenergic receptor kinase 1 (ARBK1_HUMAN)
3nyn	G protein-coupled receptor kinase 6 (GRK6_HUMAN)
2w0b	Cytochrome P450 51 (CP51_MYCTU)
3i8v	cAMP-specific 3',5'-cyclic phosphodiesterase 4A (PDE4A_HUMAN)
1fco	Beta-lactamase (AMPC_ECOLI)
2e9p	Serine/threonine-protein kinase Chk1 (CHK1_HUMAN)
2ayo	Ubiquitin carboxyl-terminal hydrolase 14 (UBP14_HUMAN)
2xbj	Serine/threonine-protein kinase Chk2 (CHK2_HUMAN)
3eqc	Dual specificity mitogen-activated protein kinase kinase 1 (MP2K1_HUMAN)
1qha	Hexokinase-1(HXK1_HUMAN)
3frj	Corticosteroid 11-beta-dehydrogenase isozyme 1 (DHI1_HUMAN)
2prh	Dihydroorotate dehydrogenase, mitochondrial (PYRD_HUMAN)
1d5z	HLA class II histocompatibility antigen, DRB1-4 beta chain (2B14_HUMAN)
2f57	Serine/threonine-protein kinase PAK 7 (PAK7_HUMAN)
3oyw	Galectin-1 (LEG1_HUMAN)
1bbp	Bilin-binding protein (BBP_PIEBR)
1zsl	Coagulation factor XI (FA11_HUMAN)
2zoq	Mitogen-activated protein kinase 3(MK03_HUMAN)
2p4i	Angiopoietin-1 receptor (TIE2_HUMAN)
1mc5	Alcohol dehydrogenase class-3 (ADHX_HUMAN)
3a60	Ribosomal protein S6 kinase beta-1(KS6B1_HUMAN)
3nc0	GTP-binding nuclear protein Ran (RAN_HUMAN)
3djy	Cholinesterase (CHLE_HUMAN)
1nf7	Inosine-5'-monophosphate dehydrogenase 2 (IMDH2_HUMAN)
3fcl	Uracil-DNA glycosylase (UNG_HUMAN)
3pbl	D(3) dopamine receptor (DRD3_HUMAN)
1itu	Dipeptidase 1 (DPEP1_HUMAN)
1d1q	Low molecular weight phosphotyrosine protein phosphatase (PPAL_YEAST)
1rv1	E3 ubiquitin-protein ligase Mdm2 (MDM2_HUMAN)
2zks	Granzyme M (GRAM_HUMAN)
1kkq	Nuclear receptor corepressor 2 (NCOR2_HUMAN)
1k4t	DNA topoisomerase 1 (TOP1_HUMAN)
2z8i	Gamma-glutamyltranspeptidase (GGT_ECOLI)
1i7b	S-adenosylmethionine decarboxylase proenzyme (DCAM_HUMAN)
1nd5	Prostatic acid phosphatase (PPAP_HUMAN)
3a7e	Catechol O-methyltransferase (COMT_HUMAN)
2vdy	Corticosteroid-binding globulin (CBG_HUMAN)
3eqr	Activated CDC42 kinase 1 (ACK1_HUMAN)
3p71	Leucine carboxyl methyltransferase 1 (LCMT1_HUMAN)
3fme	Dual specificity mitogen-activated protein kinase kinase 6(MP2K6_HUMAN)
1w78	Bifunctional protein folC (FOLC_ECOLI)
3dzi	ADP-ribosyl cyclase 1 (CD38_HUMAN)
2hxs	Ras-related protein Rab-28 (RAB28_HUMAN)
1byd	Beta-amylase (AMYB_SOYBN)
1rwx	Caspase-1 (CASP1_HUMAN)
1wda	Protein-arginine deiminase type-4 (PADI4_HUMAN)
3iol	Glucagon (GLUC_HUMAN)
1xd0	Pancreatic alpha-amylase (AMYP_HUMAN)
2q5g	Peroxisome proliferator-activated receptor delta (PPARD_HUMAN)
3a4o	Tyrosine-protein kinase Lyn(LYN_HUMAN)
1efn	Proto-oncogene tyrosine-protein kinase Fyn (FYN_HUMAN)
1ros	Macrophage metalloelastase (MMP12_HUMAN)
3fc6	Retinoic acid receptor RXR-alpha (RXRA_HUMAN)
1hh4	Ras-related C3 botulinum toxin substrate 1 (RAC1_HUMAN)
2oc2	Angiotensin-converting enzyme (ACE_HUMAN)
2qg6	Nicotinamide riboside kinase 1(NRK1_HUMAN)
2x6v	T-box transcription factor TBX5 (TBX5_HUMAN)
1xd3	Ubiquitin carboxyl-terminal hydrolase isozyme L3 (UCHL3_HUMAN)
1yfh	Methylated-DNA--protein-cysteine methyltransferase (MGMT_HUMAN)
2nnq	Fatty acid-binding protein, adipocyte (FABP4_HUMAN)
2z7x	Toll-like receptor 1 Toll-like receptor 2(TLR1_HUMAN/TLR2_HUMAN)
1l9n	Protein-glutamine gamma-glutamyltransferase E (TGM3_HUMAN)
1lpa	Pancreatic triacylglycerol lipase (LIPP_HUMAN)
3i4w	Disks large homolog 4 (DLG4_HUMAN)
2fs8	Tryptase beta-2 (TRYB2_HUMAN)
2q8i	[Pyruvate dehydrogenase [lipoamide]] kinase isozyme 3, mitochondrial (PDK3_HUMAN)
3odu	C-X-C chemokine receptor type 4 (CXCR4_HUMAN)
2uzp	Protein kinase C gamma type (KPCG_HUMAN)
3dwb	Endothelin-converting enzyme 1 (ECE1_HUMAN)
2q32	Heme oxygenase 2 (HMOX2_HUMAN)
3h1p	Caspase-7 (CASP7_HUMAN)
1t46	Mast/stem cell growth factor receptor (KIT_HUMAN)
2byi	Heat shock protein HSP 90-alpha (HS90A_HUMAN)
3csh	Glutathione S-transferase P (GSTP1_HUMAN)
1rne	Renin (RENI_HUMAN)
2woe	ADP-ribosyl-[dinitrogen reductase] glycohydrolase (DRAG_RHORU)
3ld6	Cytochrome P450 51A1 (CP51A_HUMAN)
1w7n	Kynurenine--oxoglutarate transaminase 1 (KAT1_HUMAN)
2wqn	Serine/threonine-protein kinase Nek7(NEK7_HUMAN)
2oju	Peptidyl-prolyl cis-trans isomerase-like 3 (PPIL3_HUMAN)
3g7w	Islet amyloid polypeptide (IAPP_HUMAN)
1onq	T-cell surface glycoprotein CD1a (CD1A_HUMAN)
2aeb	Arginase-1 (ARGI1_HUMAN)
3lmg	Receptor tyrosine-protein kinase erbB-3(ERBB3_HUMAN)
1s5o	Carnitine O-acetyltransferase (CACP_HUMAN)
2hh5	Cathepsin S (CATS_HUMAN)
2i6l	Mitogen-activated protein kinase 6(MK06_HUMAN)
2jiv	Epidermal growth factor receptor (EGFR_HUMAN)
2vct	Glutathione S-transferase A2 (GSTA2_HUMAN)
1hmr	Fatty acid-binding protein, heart (FABPH_HUMAN)
3bkb	Proto-oncogene tyrosine-protein kinase Fes/Fps(FES_HUMAN)
1cm8	Mitogen-activated protein kinase 12(MK12_HUMAN)
1vj9	Urokinase-type plasminogen activator (UROK_HUMAN)
3lbz	B-cell lymphoma 6 protein (BCL6_HUMAN)
3fxw	MAP kinase-activated protein kinase 3 (MAPK3_HUMAN)
1iz2	Alpha-1-antitrypsin (A1AT_HUMAN)
2x8b	Acetylcholinesterase (ACES_HUMAN)
3cm2	Baculoviral IAP repeat-containing protein 4 (XIAP_HUMAN)
3mvh	RAC-alpha serine/threonine-protein kinase (AKT1_HUMAN)
1dmw	Phenylalanine-4-hydroxylase (PH4H_HUMAN)
1zcm	Calpain-1 catalytic subunit (CAN1_HUMAN)
2ar9	Caspase-9 (CASP9_HUMAN)
3i1h	Bcl-2 homologous antagonist/killer (BAK_HUMAN)
3osh	Phospholipase A2 isoform 3 (PA23_NAJSG)
1bm7	Transthyretin (TTHY_HUMAN)
2c0i	Tyrosine-protein kinase HCK (HCK_HUMAN)
3coi	Mitogen-activated protein kinase 13(MK13_HUMAN)
1h27	Cyclin-A2@Cyclin-dependent kinase inhibitor 1B(CCNA2_HUMAN/CDN1B_HUMAN)
1r55	ADAM 33 (ADA33_HUMAN)
1w80	Synaptojanin-1 (SYNJ1_HUMAN)
3oui	Egl nine homolog 1 (EGLN1_HUMAN)
1rs0	Complement factor B (CFAB_HUMAN)
3f81	Dual specificity protein phosphatase 3 (DUS3_HUMAN)
2wo1	Ephrin type-A receptor 4 (EPHA4_HUMAN)
1zs6	Nucleoside diphosphate kinase 3(NDK3_HUMAN)
2odb	Cell division control protein 42 homolog@Serine/threonine-protein kinase PAK 6 (CDC42_HUMAN@PAK6_HUMAN)
1r4l	Angiotensin-converting enzyme 2 (ACE2_HUMAN)
2gl6	Creatine kinase, sarcomeric mitochondrial(KCRS_HUMAN)
2ovz	Matrix metalloproteinase-9 (MMP9_HUMAN)
2qrn	Deoxycytidine kinase(DCK_HUMAN)
3jsx	NAD(P)H dehydrogenase [quinone] 1 (NQO1_HUMAN)
3o3u	Advanced glycosylation end product-specific receptor (RAGE_HUMAN)
3op5	Serine/threonine-protein kinase VRK1 (VRK1_HUMAN)
1wuu	Galactokinase(GALK1_HUMAN)
2dr6	Acriflavine resistance protein B (ACRB_ECOLI)
2bo9	Carboxypeptidase A4 Latexin(CBPA4_HUMAN/LXN_HUMAN)
3lxe	Carbonic anhydrase 1 (CAH1_HUMAN)
3mng	Peroxiredoxin-5, mitochondrial (PRDX5_HUMAN)
3hnb	Coagulation factor VIII (FA8_HUMAN)
1nuh	Glucose-6-phosphate isomerase (G6PI_HUMAN)
2ibi	Ubiquitin carboxyl-terminal hydrolase 2 (UBP2_HUMAN)
2r3v	Mevalonate kinase(KIME_HUMAN)
1cf0	Profilin-1 (PROF1_HUMAN)
2rjp	A disintegrin and metalloproteinase with thrombospondin motifs 4 (ATS4_HUMAN)
1rgy	Beta-lactamase (AMPC_CITFR)
2az5	Tumor necrosis factor (TNFA_HUMAN)
3ndm	Rho-associated protein kinase 1 (ROCK1_HUMAN)
3e8d	RAC-beta serine/threonine-protein kinase Glycogen synthase kinase-3 beta(AKT2_HUMAN/GSK3B_HUMAN)
3l0j	Nuclear receptor ROR-gamma (RORG_HUMAN)
1caq	Stromelysin-1 (MMP3_HUMAN)
1qip	Lactoylglutathione lyase (LGUL_HUMAN)
2bxr	Amine oxidase [flavin-containing] A (AOFA_HUMAN)
1imb	Inositol monophosphatase (IMPA1_HUMAN)
2hv8	Ras-related protein Rab-11A (RB11A_HUMAN)
1dx4	Acetylcholinesterase (ACES_DROME)
1mmr	Matrilysin (MMP7_HUMAN)
3lco	Macrophage colony-stimulating factor 1 receptor (CSF1R_HUMAN)
2x7k	Peptidyl-prolyl cis-trans isomerase-like 1 (PPIL1_HUMAN)
3ibe	Phosphatidylinositol-4,5-bisphosphate 3-kinase catalytic subunit gamma isoform (PK3CG_HUMAN)
3imx	Glucokinase (HXK4_HUMAN)
1aii	Annexin A3 (ANXA3_HUMAN)
3kmz	Nuclear receptor corepressor 1 Retinoic acid receptor alpha(NCOR1_HUMAN/RARA_HUMAN)
3m9k	Thioredoxin (THIO_HUMAN)
1eba	Erythropoietin receptor (EPOR_HUMAN)
1lqv	Endothelial protein C receptor Vitamin K-dependent protein C(EPCR_HUMAN/PROC_HUMAN)
1mg4	Serine/threonine-protein kinase DCLK1(DCLK1_HUMAN)
1sr5	Antithrombin-III (ANT3_HUMAN)
1c4y	Prothrombin (THRB_HUMAN)
1jr1	Inosine-5'-monophosphate dehydrogenase 2 (IMDH2_CRIGR)
2shp	Tyrosine-protein phosphatase non-receptor type 11 (PTN11_HUMAN)
2x7h	Zinc-binding alcohol dehydrogenase domain-containing protein 2 (ZADH2_HUMAN)
3dh4	Sodium/glucose cotransporter (SGLT_VIBPA)
1u4l	C-C motif chemokine 5 (CCL5_HUMAN)
1w6f	Arylamine N-acetyltransferase (NAT_MYCSM)
1qzy	Methionine aminopeptidase 2 (AMPM2_HUMAN)
2oat	Ornithine aminotransferase, mitochondrial (OAT_HUMAN)
3f7b	Carbonic anhydrase 4 (CAH4_HUMAN)
3lc5	Coagulation factor IX (FA9_HUMAN)
1tuf	Diaminopimelate decarboxylase (DCDA_METJA)
1elv	Complement C1s subcomponent (C1S_HUMAN)
1j78	Vitamin D-binding protein (VTDB_HUMAN)
1lpg	Coagulation factor X (FA10_HUMAN)
3e0p	Prostasin (PRSS8_HUMAN)
1ib1	14-3-3 protein zeta/delta (1433Z_HUMAN)
3e5a	Targeting protein for Xklp2 (TPX2_HUMAN)
1u59	Tyrosine-protein kinase ZAP-70(ZAP70_HUMAN)
2e1q	Xanthine dehydrogenase/oxidase (XDH_HUMAN)
3e7g	Nitric oxide synthase, inducible (NOS2_HUMAN)
1dfp	Complement factor D (CFAD_HUMAN)
3eu7	Breast cancer type 2 susceptibility protein (BRCA2_HUMAN)
2eva	Mitogen-activated protein kinase kinase kinase 7(M3K7_HUMAN)
1yb1	Estradiol 17-beta-dehydrogenase 11 (DHB11_HUMAN)
2jev	Diamine acetyltransferase 1 (SAT1_HUMAN)
1esv	Gelsolin (GELS_HUMAN)
1nun	Fibroblast growth factor 10 (FGF10_HUMAN)
2jih	A disintegrin and metalloproteinase with thrombospondin motifs 1 (ATS1_HUMAN)
1b0f	Leukocyte elastase (ELNE_HUMAN)
1f9p	Platelet basic protein (CXCL7_HUMAN)
2w4q	Prostaglandin reductase 2 (PTGR2_HUMAN)
2h6i	Protein farnesyltransferase/geranylgeranyltransferase type-1 subunit alpha (FNTA_HUMAN)
2qnj	MAP/microtubule affinity-regulating kinase 3(MARK3_HUMAN)
3gxe	Collagen alpha-1(I) chain (CO1A1_HUMAN)
3mdz	Carbonic anhydrase 7 (CAH7_HUMAN)
2f0z	Sialidase-2 (NEUR2_HUMAN)
2px6	Fatty acid synthase (FAS_HUMAN)
3i3t	Ubiquitin carboxyl-terminal hydrolase 21 (UBP21_HUMAN)
3n0t	Dipeptidyl-peptidase 2 (DPP2_HUMAN)
3pty	Probable arabinosyltransferase C (EMBC_MYCTU)
3hm8	Hexokinase-3(HXK3_HUMAN)
1g86	Eosinophil lysophospholipase (LPPL_HUMAN)
1rc1	Trifunctional purine biosynthetic protein adenosine-3 (PUR2_HUMAN)
3gp0	Mitogen-activated protein kinase 11 (MK11_HUMAN)
1rhu	Caspase-3 (CASP3_HUMAN)
2i3i	Baculoviral IAP repeat-containing protein 7 (BIRC7_HUMAN)
3ecr	Porphobilinogen deaminase (HEM3_HUMAN)
3nxu	Cytochrome P450 3A4 (CP3A4_HUMAN)
1ish	ADP-ribosyl cyclase 2 (BST1_HUMAN)
2wor	Protein S100-A7 (S10A7_HUMAN)
3b6h	Prostacyclin synthase (PTGIS_HUMAN)
1qvn	Interleukin-2 (IL2_HUMAN)
2fb8	B-Raf proto-oncogene serine/threonine-protein kinase(BRAF1_HUMAN)
3da2	Carbonic anhydrase 13 (CAH13_HUMAN)
3gur	Glutathione S-transferase Mu 2 (GSTM2_HUMAN)
2gi7	Platelet glycoprotein VI (GPVI_HUMAN)
1kjr	Galectin-3 (LEG3_HUMAN)
2e3r	Collagen type IV alpha-3-binding protein (C43BP_HUMAN)
2vwi	Serine/threonine-protein kinase OSR1(OXSR1_HUMAN)
3my0	Serine/threonine-protein kinase receptor R3(ACVL1_HUMAN)
2ra4	C-C motif chemokine 13 (CCL13_HUMAN)
2xef	Glutamate carboxypeptidase 2 (FOLH1_HUMAN)
2bdm	Cytochrome P450 2B4 (CP2B4_RABIT)
1nbf	Ubiquitin carboxyl-terminal hydrolase 7 (UBP7_HUMAN)
3cok	Serine/threonine-protein kinase PLK4(PLK4_HUMAN)
1jls	Uracil phosphoribosyltransferase (UPP_TOXGO)
1nde	Estrogen receptor beta (ESR2_HUMAN)
2E82	D-amino-acid oxidase (OXDA_HUMAN)
2jam	Calcium/calmodulin-dependent protein kinase type 1G (KCC1G_HUMAN)
3c2l	DNA polymerase beta (DPOLB_HUMAN)
3e7e	Mitotic checkpoint serine/threonine-protein kinase BUB1(BUB1_HUMAN)
2vgb	Pyruvate kinase isozymes R/L(KPYR_HUMAN)
3d9s	Aquaporin-5 (AQP5_HUMAN)
1i0e	Creatine kinase M-type(KCRM_HUMAN)
1i4f	HLA class I histocompatibility antigen, A-2 alpha chain Melanoma-associated antigen 4(1A02_HUMAN/MAGA4_HUMAN)
2huw	Growth factor receptor-bound protein 2 (GRB2_HUMAN)
3k23	Glucocorticoid receptor (GCR_HUMAN)
1so2	cGMP-inhibited 3',5'-cyclic phosphodiesterase B (PDE3B_HUMAN)
2z65	Lymphocyte antigen 96 Toll-like receptor 4(LY96_HUMAN/TLR4_HUMAN)
3jwe	Monoglyceride lipase (MGLL_HUMAN)
1xap	Retinoic acid receptor beta (RARB_HUMAN)
1ysw	Apoptosis regulator Bcl-2 (BCL2_HUMAN)
1t40	Aldose reductase (ALDR_HUMAN)
1n7d	Low-density lipoprotein receptor (LDLR_HUMAN)
2fv5	ADAM 17 (ADA17_HUMAN)
2v77	Carboxypeptidase A1 (CBPA1_HUMAN)
1s9i	Dual specificity mitogen-activated protein kinase kinase 2 (MP2K2_HUMAN)
1e2s	Arylsulfatase A (ARSA_HUMAN)
1s1s	Cell division protein zipA (ZIPA_ECOLI)
1z6j	Coagulation factor VII Tissue factor(FA7_HUMAN/TF_HUMAN)
2hy3	Receptor-type tyrosine-protein phosphatase gamma (PTPRG_HUMAN)
3kvf	Ubiquitin carboxyl-terminal hydrolase isozyme L1 (UCHL1_HUMAN)
1kpe	Histidine triad nucleotide-binding protein 1 (HINT1_HUMAN)
2r2n	Kynurenine/alpha-aminoadipate aminotransferase mitochondrial (AADAT_HUMAN)
1ezf	Squalene synthetase (FDFT_HUMAN)
3iqv	14-3-3 protein sigma RAF proto-oncogene serine/threonine-protein kinase(1433S_HUMAN/RAF1_HUMAN)
2ofv	Proto-oncogene tyrosine-protein kinase LCK (LCK_HUMAN)
1t31	Chymase (CMA1_HUMAN)
1hkn	Heparin-binding growth factor 1 (FGF1_HUMAN)
3g33	G1/S-specific cyclin-D3@Cell division protein kinase 4(CCND3_HUMAN/CDK4_HUMAN)
1nny	Tyrosine-protein phosphatase non-receptor type 1 (PTN1_HUMAN)
1j86	High affinity immunoglobulin epsilon receptor subunit alpha (FCERA_HUMAN)
1t32	Cathepsin G (CATG_HUMAN)
2on3	Ornithine decarboxylase (DCOR_HUMAN)
3nax	3-phosphoinositide-dependent protein kinase 1 (PDPK1_HUMAN)
2ggu	Pulmonary surfactant-associated protein D (SFTPD_HUMAN)
2dq7	Proto-oncogene tyrosine-protein kinase Fyn(FYN_HUMAN)
3gd7	Cystic fibrosis transmembrane conductance regulator (CFTR_HUMAN)
1h9u	Retinoic acid receptor RXR-beta (RXRB_HUMAN)
3hf8	Tryptophan 5-hydroxylase 1 (TPH1_HUMAN)
3lo9	Neutrophil defensin 1 (DEF1_HUMAN)
1s9j	Dual specificity mitogen-activated protein kinase kinase 1(MP2K1_HUMAN)
1x70	Dipeptidyl peptidase 4 (DPP4_HUMAN)
2vpg	B-cell CLL/lymphoma 9 protein Pygopus homolog 1(BCL9_HUMAN/PYGO1_HUMAN)
3kjn	Caspase-8 (CASP8_HUMAN)
3c0z	Histone deacetylase 7 (HDAC7_HUMAN)
1gnj	Serum albumin (ALBU_HUMAN)
3lbj	Protein Mdm4 (MDM4_HUMAN)
1cza	Hexokinase-1(HXK1_HUMAN)
1czs	Coagulation factor V (FA5_HUMAN)
2eal	Galectin-9 (LEG9_HUMAN)
2hw7	MAP kinase-interacting serine/threonine-protein kinase 2(MKNK2_HUMAN)
1byg	Tyrosine-protein kinase CSK(CSK_HUMAN)
2pnu	Androgen receptor (ANDR_HUMAN)
3a7h	Serine/threonine-protein kinase 24(STK24_HUMAN)
2wex	Apolipoprotein M (APOM_HUMAN)
1q5h	Deoxyuridine 5'-triphosphate nucleotidohydrolase, mitochondrial (DUT_HUMAN)
1k5r	65 kDa Yes-associated protein (YAP1_HUMAN)
3c5t	Glucagon-like peptide 1 receptor (GLP1R_HUMAN)
2vc2	Integrin alpha-IIb Integrin beta-3(ITA2B_HUMAN/ITB3_HUMAN)
3agm	cAMP-dependent protein kinase catalytic subunit alpha (KAPCA_HUMAN)
1h0c	Serine--pyruvate aminotransferase (SPYA_HUMAN)
2oyc	Pyridoxal phosphate phosphatase (PLPP_HUMAN)
3b8z	A disintegrin and metalloproteinase with thrombospondin motifs 5 (ATS5_HUMAN)
3kn5	Ribosomal protein S6 kinase alpha-5(KS6A5_HUMAN)
2qkh	Gastric inhibitory polypeptide receptor Gastric inhibitory polypeptide(GIPR_HUMAN/GIP_HUMAN)
1bnq	Carbonic anhydrase 2 (CAH2_HUMAN)
1mrl	Streptogramin A acetyltransferase (VATD_ENTFC)
1a4q	Neuraminidase (NRAM_INBBE)
3dpf	Neutrophil collagenase (MMP8_HUMAN)
1kfy	Fumarate reductase flavoprotein subunit (FRDA_ECOLI)
1x89	Neutrophil gelatinase-associated lipocalin (NGAL_HUMAN)
2xwc	Tumor protein p73 (P73_HUMAN)
2nwg	Stromal cell-derived factor 1 (SDF1_HUMAN)
3deg	30S ribosomal protein S12 (RS12_ECOLI)
1hak	Annexin A5 (ANXA5_HUMAN)
1auq	von Willebrand factor (VWF_HUMAN)
1xr9	HLA class I histocompatibility antigen, B-15 alpha chain (1B15_HUMAN)
1ucn	Nucleoside diphosphate kinase A(NDKA_HUMAN)
3dls	PAS domain-containing serine/threonine-protein kinase(PASK_HUMAN)
2qmj	Maltase-glucoamylase, intestinal (MGA_HUMAN)
2v62	Serine/threonine-protein kinase VRK2(VRK2_HUMAN)
3enm	Dual specificity mitogen-activated protein kinase kinase 6(MP2K6_HUMAN)
1rqd	Deoxyhypusine synthase (DHYS_HUMAN)
2qu6	Vascular endothelial growth factor receptor 2 (VGFR2_HUMAN)
3ddu	Prolyl endopeptidase (PPCE_HUMAN)
3n22	Protein S100-A2 (S10A2_HUMAN)
1tev	UMP-CMP kinase(KCY_HUMAN)
1t83	Low affinity immunoglobulin gamma Fc region receptor III-B (FCG3B_HUMAN)
1nue	Nucleoside diphosphate kinase B(NDKB_HUMAN)
3ks9	Metabotropic glutamate receptor 1 (GRM1_HUMAN)
2onb	Thymidylate synthase (TYSY_HUMAN)
3mk8	Induced myeloid leukemia cell differentiation protein Mcl-1 (MCL1_HUMAN)
3com	Serine/threonine-protein kinase 4(STK4_HUMAN)
3e4a	Insulin-degrading enzyme (IDE_HUMAN)
3bxz	Protein translocase subunit secA (SECA_ECOLI)
3d5k	Outer membrane protein oprM (OPRM_PSEAE)
2hw6	MAP kinase-interacting serine/threonine-protein kinase 1(MKNK1_HUMAN)
3ll6	Cyclin G-associated kinase(GAK_HUMAN)
1lhv	Sex hormone-binding globulin (SHBG_HUMAN)
1ft4	Tumor necrosis factor receptor superfamily member 1A (TNR1A_HUMAN)
3ibd	Cytochrome P450 2B6 (CP2B6_HUMAN)
1skx	Nuclear receptor subfamily 1 group I member 2 (NR1I2_HUMAN)
3leo	Leukotriene C4 synthase (LTC4S_HUMAN)
2buj	Serine/threonine-protein kinase 16(STK16_HUMAN)
2gwh	Sulfotransferase 1C4 (ST1C4_HUMAN)
2i6a	Adenosine kinase (ADK_HUMAN)
1p4r	Bifunctional purine biosynthesis protein PURH (PUR9_HUMAN)
3iec	Serine/threonine-protein kinase MARK2(MARK2_HUMAN)
1au1	Interferon beta (IFNB_HUMAN)
1doa	Cell division control protein 42 homolog (CDC42_HUMAN)
1kgi	Transthyretin (TTHY_RAT)
2nzt	Hexokinase-2(HXK2_HUMAN)
2har	Vitamin D3 receptor (VDR_HUMAN)
1lgp	E3 ubiquitin-protein ligase CHFR (CHFR_HUMAN)
2v3e	Glucosylceramidase (GLCM_HUMAN)
2clq	Mitogen-activated protein kinase kinase kinase 5(M3K5_HUMAN)
1csb	Cathepsin B (CATB_HUMAN)
2a3i	Mineralocorticoid receptor (MCR_HUMAN)
3hng	Vascular endothelial growth factor receptor 1 (VGFR1_HUMAN)
1w6k	Lanosterol synthase (ERG7_HUMAN)
3ihp	Ubiquitin carboxyl-terminal hydrolase 5 (UBP5_HUMAN)
1w70	Neutrophil cytosol factor 1 (NCF1_HUMAN)
1l5g	Integrin alpha-V (ITAV_HUMAN)
1uou	Thymidine phosphorylase (TYPH_HUMAN)
2ewp	Estrogen-related receptor gamma (ERR3_HUMAN)
3q4t	Activin receptor type-2A (AVR2A_HUMAN)
2gv7	Suppressor of tumorigenicity protein 14 (ST14_HUMAN)
2qcg	Uridine 5'-monophosphate synthase (PYR5_HUMAN)
1fga	Heparin-binding growth factor 2 (FGF2_HUMAN)
3max	Histone deacetylase 2 (HDAC2_HUMAN)
3p0g	Beta-2 adrenergic receptor (ADRB2_HUMAN)
2ayr	Estrogen receptor (ESR1_HUMAN)
3ckl	Sulfotransferase family cytosolic 1B member 1 (ST1B1_HUMAN)
2dyl	Dual specificity mitogen-activated protein kinase kinase 7(MP2K7_HUMAN)
1nrp	Proteinase-activated receptor 1 (PAR1_HUMAN)
2jaj	N(G),N(G)-dimethylarginine dimethylaminohydrolase 1 (DDAH1_HUMAN)
1u3u	Alcohol dehydrogenase 1B (ADH1B_HUMAN)
2f8z	Farnesyl pyrophosphate synthetase (FPPS_HUMAN)
2q8g	[Pyruvate dehydrogenase [lipoamide]] kinase isozyme 1, mitochondrial (PDK1_HUMAN)
3eyc	Lipocalin-1 (LCN1_HUMAN)
1ls6	Sulfotransferase 1A1 (ST1A1_HUMAN)
2v8e	Complement factor H (CFAH_HUMAN)
2hrq	Liver carboxylesterase 1 (EST1_HUMAN)
3d67	Carboxypeptidase B2 (CBPB2_HUMAN)
3i68	Dihydroorotate dehydrogenase homolog, mitochondrial (PYRD_PLAF7)
1exa	Retinoic acid receptor gamma (RARG_HUMAN)
2qro	Deoxycytidine kinase (DCK_HUMAN)
1y6q	5'-methylthioadenosine/S-adenosylhomocysteine nucleosidase (MTNN_ECOLI)
3iar	Adenosine deaminase (ADA_HUMAN)
1hy3	Estrogen sulfotransferase (ST1E1_HUMAN)
2vle	Aldehyde dehydrogenase, mitochondrial (ALDH2_HUMAN)
1u3t	Alcohol dehydrogenase 1A (ADH1A_HUMAN)
1fsu	Arylsulfatase B (ARSB_HUMAN)
2hz6	Serine/threonine-protein kinase/endoribonuclease IRE1(ERN1_HUMAN)
3k8o	Purine nucleoside phosphorylase (PNPH_HUMAN)
3l6b	Serine racemase (SRR_HUMAN)
3f1o	Aryl hydrocarbon receptor nuclear translocator Endothelial PAS domain-containing protein 1(ARNT_HUMAN/EPAS1_HUMAN)
2obf	Phenylethanolamine N-methyltransferase (PNMT_HUMAN)
2dyb	Neutrophil cytosol factor 4 (NCF4_HUMAN)
2znt	Glutamate receptor, ionotropic kainate 1 (GRIK1_HUMAN)
2wnv	Complement C1q subcomponent subunit A B C(C1QA_HUMAN/C1QB_HUMAN/C1QC_HUMAN)
1m5b	Glutamate receptor 2 (GRIA2_RAT)
1E51	Delta-aminolevulinic acid dehydratase (HEM2_HUMAN)
2pqt	Arylamine N-acetyltransferase 1 (ARY1_HUMAN)
2ipk	HLA class II histocompatibility antigen, DRB1-1 beta chain (2B11_HUMAN)
2c11	Membrane primary amine oxidase (AOC3_HUMAN)
1p49	Steryl-sulfatase (STS_HUMAN)
1li4	Adenosylhomocysteinase (SAHH_HUMAN)
2p8u	Hydroxymethylglutaryl-CoA synthase, cytoplasmic (HMCS1_HUMAN)
1a7c	Plasminogen activator inhibitor 1 (PAI1_HUMAN)
6jdw	Glycine amidinotransferase, mitochondrial (GATM_HUMAN)
1lyb	Cathepsin D (CATD_HUMAN)
2hhj	Bisphosphoglycerate mutase (PMGE_HUMAN)
2wal	Growth arrest and DNA-damage-inducible protein GADD45 gamma (GA45G_HUMAN)
2q3z	Protein-glutamine gamma-glutamyltransferase 2 (TGM2_HUMAN)
1ym9	M-phase inducer phosphatase 2 (MPIP2_HUMAN)
2pfg	Carbonyl reductase [NADPH] 1 (CBR1_HUMAN)
1e9a	Thymidylate kinase (KTHY_HUMAN)
2uz9	Guanine deaminase (GUAD_HUMAN)
3hqr	Hypoxia-inducible factor 1 alpha (HIF1A_HUMAN)
2hei	Ras-related protein Rab-5B (RAB5B_HUMAN)
1stf	Cystatin-B (CYTB_HUMAN)
1evu	Coagulation factor XIII A chain (F13A_HUMAN)
3kfq	Cathepsin L2 Cystatin-A(CATL2_HUMAN/CYTA_HUMAN)
